# Supplementary material for: Convergent genomic signatures of domestication in sheep and goats
Source: Nat Commun. 2018 Mar 6;9:813. doi: 10.1038/s41467-018-03206-y (PMC5840369; doi:10.1038/s41467-018-03206-y)
Supplement: Supplementary file 4 — Supplementary Data 1 [file 41467_2018_3206_MOESM4_ESM.xlsx]

## Sheet: Supp Data 1
Supplementary Data 1: Mean and individual genetic load for genes showing higher average load in sheep than in Asiatic mouflon, with means and standard deviations (s.d.) for wilds and domestics.
	Gene	mean (IROO)	s.d. (IROO)	mean (sheep)	s.d. (sheep)	IROO-C3-0001	IROO-D6-0002	IROO-D6-0005	IROO-E3-5492	IROO-E5-5146	IROO-J11-0602	IROO-J11-0905	IROO-K7-0639	IROO-K7-0642	IROO-K7-2301	IROO-K7-2303	IROO-M12-9997	IROO-N13-5061	IROA-B2-5037	IROA-B2-5296	IROA-B3-5134	IROA-B4-5190	IROA-B5-5295	IROA-B6-5139	IROA-C3-5212	IROA-C6-5187	IROA-C7-5042	IROA-D5-5081	IROA-D6-5152	IROA-D7-5033	IROA-E5-5157	IROA-E6-5351	IROA-E7-5036	IROA-F10-5068	IROA-F3-5142	IROA-F5-5051	IROA-G3-5095	IROA-G4-5205	MOOA-J17-1384	MOOA-L15-0414	MOOA-L19-1322	MOOA-M17-1293	MOOA-O11-0271	MOOA-O9-3220	MOOA-Q12-0163	MOOA-R10-0005	MOOA-R5-0027	MOOA-S11-0138	MOOA-T10-0238
	AARS2	4.1E-06	6.3E-06	1.1E-05	7.5E-06	0.0E+00	1.3E-05	1.3E-05	0.0E+00	0.0E+00	0.0E+00	0.0E+00	0.0E+00	0.0E+00	1.3E-05	0.0E+00	0.0E+00	1.3E-05	1.3E-05	2.2E-05	1.3E-05	0.0E+00	0.0E+00	1.3E-05	1.3E-05	1.3E-05	2.8E-05	7.7E-09	0.0E+00	0.0E+00	1.5E-05	1.3E-05	1.3E-05	1.3E-05	1.3E-05	0.0E+00	7.7E-09	0.0E+00	2.2E-05	0.0E+00	1.3E-05	1.3E-05	1.3E-05	1.3E-05	1.3E-05	1.3E-05	1.3E-05	0.0E+00	1.3E-05
	ABCB11	3.7E-06	2.3E-06	6.6E-06	1.3E-06	3.4E-06	3.4E-06	3.4E-06	7.1E-06	7.1E-06	3.4E-06	3.4E-06	3.4E-06	3.4E-06	2.1E-08	7.1E-06	3.4E-06	0.0E+00	7.1E-06	7.1E-06	7.1E-06	7.1E-06	7.1E-06	7.1E-06	7.1E-06	3.4E-06	7.1E-06	7.1E-06	7.1E-06	7.1E-06	7.1E-06	7.1E-06	7.1E-06	7.1E-06	7.1E-06	7.1E-06	3.4E-06	7.1E-06	7.1E-06	7.1E-06	7.1E-06	7.1E-06	7.1E-06	3.4E-06	3.4E-06	3.4E-06	7.1E-06	7.1E-06	7.1E-06
	ABCC1	3.3E-09	1.1E-08	6.3E-06	5.4E-06	0.0E+00	0.0E+00	0.0E+00	0.0E+00	0.0E+00	3.8E-08	0.0E+00	0.0E+00	0.0E+00	0.0E+00	0.0E+00	0.0E+00	5.4E-09	0.0E+00	0.0E+00	1.1E-05	1.1E-05	1.1E-05	1.1E-05	0.0E+00	1.1E-05	1.1E-05	0.0E+00	1.1E-05	1.1E-05	0.0E+00	1.1E-05	0.0E+00	1.1E-05	0.0E+00	1.1E-05	0.0E+00	0.0E+00	1.1E-05	1.1E-05	0.0E+00	0.0E+00	1.1E-05	1.1E-05	1.1E-05	1.1E-05	1.1E-05	1.1E-05	6.1E-09
	ACCN2	3.5E-06	2.2E-06	6.2E-06	1.0E-06	0.0E+00	2.4E-06	2.4E-06	2.4E-06	2.4E-06	6.5E-06	6.5E-06	2.4E-06	6.5E-06	2.4E-06	2.4E-06	6.5E-06	2.4E-06	6.5E-06	6.5E-06	6.5E-06	6.5E-06	6.5E-06	6.5E-06	6.5E-06	6.5E-06	6.5E-06	6.5E-06	6.5E-06	6.5E-06	6.5E-06	6.5E-06	6.5E-06	6.5E-06	6.5E-06	6.5E-06	6.5E-06	6.5E-06	6.5E-06	6.5E-06	6.5E-06	6.5E-06	6.5E-06	6.5E-06	2.4E-06	6.5E-06	2.4E-06	2.4E-06	6.5E-06
	ACOX1	4.1E-07	1.5E-06	6.2E-06	5.1E-06	0.0E+00	5.3E-06	0.0E+00	0.0E+00	0.0E+00	8.1E-09	0.0E+00	0.0E+00	0.0E+00	0.0E+00	0.0E+00	0.0E+00	0.0E+00	1.1E-05	1.1E-05	0.0E+00	1.1E-05	1.1E-05	0.0E+00	0.0E+00	1.1E-05	1.1E-05	1.1E-05	1.1E-05	1.1E-05	1.1E-05	1.1E-05	1.1E-05	1.1E-05	1.1E-05	1.1E-05	0.0E+00	1.1E-05	0.0E+00	0.0E+00	1.1E-05	1.1E-05	1.1E-05	1.1E-05	1.1E-05	1.1E-05	1.1E-05	1.1E-05	0.0E+00
	ADAMTSL2	2.1E-06	1.2E-06	2.7E-06	0.0E+00	2.7E-06	2.7E-06	0.0E+00	2.7E-06	2.7E-06	0.0E+00	2.7E-06	2.7E-06	2.7E-06	2.7E-06	2.7E-06	0.0E+00	2.7E-06	2.7E-06	2.7E-06	2.7E-06	2.7E-06	2.7E-06	2.7E-06	2.7E-06	2.7E-06	2.7E-06	2.7E-06	2.7E-06	2.7E-06	2.7E-06	2.7E-06	2.7E-06	2.7E-06	2.7E-06	2.7E-06	2.7E-06	2.7E-06	2.7E-06	2.7E-06	2.7E-06	2.7E-06	2.7E-06	2.7E-06	2.7E-06	2.7E-06	2.7E-06	2.7E-06	2.7E-06
	ADGRF1	1.1E-05	7.4E-06	1.6E-05	1.0E-20	1.6E-05	1.6E-05	0.0E+00	0.0E+00	1.6E-05	0.0E+00	1.6E-05	1.6E-05	1.6E-05	1.6E-05	1.6E-05	0.0E+00	1.6E-05	1.6E-05	1.6E-05	1.6E-05	1.6E-05	1.6E-05	1.6E-05	1.6E-05	1.6E-05	1.6E-05	1.6E-05	1.6E-05	1.6E-05	1.6E-05	1.6E-05	1.6E-05	1.6E-05	1.6E-05	1.6E-05	1.6E-05	1.6E-05	1.6E-05	1.6E-05	1.6E-05	1.6E-05	1.6E-05	1.6E-05	1.6E-05	1.6E-05	1.6E-05	1.6E-05	1.6E-05
	ADO	4.8E-06	9.2E-06	1.6E-05	8.9E-06	0.0E+00	0.0E+00	2.1E-05	2.1E-05	0.0E+00	0.0E+00	0.0E+00	0.0E+00	2.1E-05	0.0E+00	0.0E+00	0.0E+00	0.0E+00	2.1E-05	0.0E+00	0.0E+00	2.1E-05	2.1E-05	2.1E-05	2.1E-05	2.1E-05	2.1E-05	2.1E-05	2.1E-05	2.1E-05	2.1E-05	2.1E-05	2.1E-05	0.0E+00	2.1E-05	2.1E-05	0.0E+00	0.0E+00	2.1E-05	0.0E+00	2.1E-05	2.1E-05	2.1E-05	2.1E-05	0.0E+00	2.1E-05	0.0E+00	2.1E-05	2.1E-05
	ADORA2A	8.0E-06	5.5E-06	1.1E-05	6.7E-09	0.0E+00	1.1E-05	1.1E-05	0.0E+00	0.0E+00	0.0E+00	1.1E-05	1.1E-05	1.1E-05	1.1E-05	1.1E-05	1.1E-05	1.1E-05	1.1E-05	1.1E-05	1.1E-05	1.1E-05	1.1E-05	1.1E-05	1.1E-05	1.1E-05	1.1E-05	1.1E-05	1.1E-05	1.1E-05	1.1E-05	1.1E-05	1.1E-05	1.1E-05	1.1E-05	1.1E-05	1.1E-05	1.1E-05	1.1E-05	1.1E-05	1.1E-05	1.1E-05	1.1E-05	1.1E-05	1.1E-05	1.1E-05	1.1E-05	1.1E-05	1.1E-05
	AGPAT6	2.5E-05	2.3E-05	5.0E-05	2.2E-05	3.6E-05	7.6E-05	3.6E-05	3.6E-05	3.6E-05	4.0E-08	0.0E+00	0.0E+00	0.0E+00	3.6E-05	3.6E-05	3.6E-05	0.0E+00	7.1E-05	7.1E-05	7.1E-05	7.1E-05	0.0E+00	3.6E-05	7.6E-05	3.6E-05	0.0E+00	3.6E-05	7.1E-05	3.6E-05	7.1E-05	7.1E-05	7.1E-05	3.6E-05	7.6E-05	0.0E+00	3.6E-05	3.6E-05	7.1E-05	3.6E-05	7.6E-05	3.6E-05	7.6E-05	3.6E-05	3.6E-05	7.6E-05	3.6E-05	3.6E-05	3.6E-05
	AGTPBP1	3.4E-06	3.0E-06	6.3E-06	2.2E-06	8.0E-06	3.4E-06	3.4E-06	8.0E-06	0.0E+00	0.0E+00	0.0E+00	3.4E-06	8.0E-06	2.3E-09	3.3E-06	3.4E-06	3.4E-06	3.4E-06	8.0E-06	8.0E-06	8.0E-06	3.4E-06	3.4E-06	3.4E-06	8.0E-06	8.0E-06	8.0E-06	3.4E-06	8.0E-06	8.0E-06	8.0E-06	8.0E-06	8.0E-06	3.4E-06	8.0E-06	8.0E-06	8.0E-06	8.0E-06	3.4E-06	3.4E-06	8.0E-06	3.4E-06	8.0E-06	8.0E-06	8.0E-06	8.0E-06	8.0E-06	8.0E-06
	AHDC1	1.7E-10	6.2E-10	1.8E-06	2.2E-06	0.0E+00	0.0E+00	0.0E+00	0.0E+00	0.0E+00	0.0E+00	0.0E+00	0.0E+00	0.0E+00	0.0E+00	0.0E+00	2.2E-09	0.0E+00	0.0E+00	4.4E-06	0.0E+00	0.0E+00	4.4E-06	4.4E-06	0.0E+00	0.0E+00	0.0E+00	0.0E+00	0.0E+00	4.4E-06	5.4E-09	4.4E-06	0.0E+00	4.4E-06	0.0E+00	4.4E-06	0.0E+00	4.4E-06	0.0E+00	4.4E-06	4.4E-06	4.4E-06	4.4E-06	0.0E+00	4.4E-06	4.4E-06	4.4E-06	4.4E-06	4.4E-06
	AIM1L	4.6E-10	1.2E-09	3.1E-06	2.0E-06	0.0E+00	0.0E+00	0.0E+00	3.9E-09	0.0E+00	0.0E+00	0.0E+00	0.0E+00	2.1E-09	0.0E+00	0.0E+00	0.0E+00	0.0E+00	4.4E-06	0.0E+00	0.0E+00	0.0E+00	0.0E+00	4.4E-06	4.4E-06	0.0E+00	4.4E-06	0.0E+00	0.0E+00	4.4E-06	4.4E-06	4.4E-06	4.4E-06	4.4E-06	4.4E-06	4.4E-06	4.4E-06	4.4E-06	4.4E-06	0.0E+00	0.0E+00	4.4E-06	4.4E-06	4.4E-06	4.4E-06	4.4E-06	4.4E-06	4.4E-06	4.4E-06
	ALG6	2.8E-06	1.9E-06	3.9E-06	7.3E-07	4.0E-06	4.0E-06	0.0E+00	4.0E-06	0.0E+00	0.0E+00	4.0E-06	4.0E-06	0.0E+00	4.0E-06	4.0E-06	4.0E-06	4.0E-06	4.0E-06	0.0E+00	4.0E-06	4.0E-06	4.0E-06	4.0E-06	4.0E-06	4.0E-06	4.0E-06	4.0E-06	0.0E+00	4.0E-06	4.0E-06	4.0E-06	4.0E-06	4.0E-06	4.0E-06	4.0E-06	4.0E-06	4.0E-06	4.0E-06	4.0E-06	4.0E-06	4.0E-06	4.0E-06	4.0E-06	4.0E-06	4.0E-06	4.0E-06	4.0E-06	4.0E-06
	ANKRD13B	3.7E-06	3.6E-06	6.7E-06	1.3E-06	6.9E-06	6.9E-06	6.9E-06	6.9E-06	6.9E-06	0.0E+00	0.0E+00	6.9E-06	0.0E+00	0.0E+00	0.0E+00	0.0E+00	6.9E-06	6.9E-06	0.0E+00	6.9E-06	6.9E-06	6.9E-06	6.9E-06	6.9E-06	6.9E-06	6.9E-06	6.9E-06	6.9E-06	6.9E-06	6.9E-06	6.9E-06	0.0E+00	6.9E-06	6.9E-06	6.9E-06	6.9E-06	6.9E-06	6.9E-06	6.9E-06	6.9E-06	6.9E-06	6.9E-06	6.9E-06	6.9E-06	6.9E-06	6.9E-06	6.9E-06	6.9E-06
	ANKRD39	3.0E-06	1.7E-06	3.9E-06	4.7E-09	3.9E-06	3.8E-06	3.8E-06	3.9E-06	3.9E-06	3.9E-06	3.9E-06	3.9E-06	0.0E+00	3.9E-06	0.0E+00	0.0E+00	3.9E-06	3.9E-06	3.9E-06	3.9E-06	3.9E-06	3.9E-06	3.9E-06	3.9E-06	3.9E-06	3.9E-06	3.9E-06	3.9E-06	3.9E-06	3.9E-06	3.9E-06	3.9E-06	3.9E-06	3.9E-06	3.9E-06	3.9E-06	3.9E-06	3.9E-06	3.9E-06	3.9E-06	3.9E-06	3.9E-06	3.9E-06	3.9E-06	3.9E-06	3.9E-06	3.9E-06	3.9E-06
	ANKRD40	4.5E-06	3.1E-06	6.5E-06	6.0E-21	6.5E-06	0.0E+00	0.0E+00	6.5E-06	6.5E-06	6.5E-06	6.5E-06	0.0E+00	6.5E-06	6.5E-06	0.0E+00	6.5E-06	6.5E-06	6.5E-06	6.5E-06	6.5E-06	6.5E-06	6.5E-06	6.5E-06	6.5E-06	6.5E-06	6.5E-06	6.5E-06	6.5E-06	6.5E-06	6.5E-06	6.5E-06	6.5E-06	6.5E-06	6.5E-06	6.5E-06	6.5E-06	6.5E-06	6.5E-06	6.5E-06	6.5E-06	6.5E-06	6.5E-06	6.5E-06	6.5E-06	6.5E-06	6.5E-06	6.5E-06	6.5E-06
	ANXA13	3.7E-06	4.9E-06	8.4E-06	3.3E-06	9.7E-06	0.0E+00	0.0E+00	9.7E-06	0.0E+00	9.7E-06	0.0E+00	9.7E-06	0.0E+00	9.7E-06	0.0E+00	0.0E+00	0.0E+00	9.7E-06	9.7E-06	9.7E-06	9.7E-06	9.7E-06	9.7E-06	9.7E-06	0.0E+00	9.7E-06	9.7E-06	9.7E-06	9.7E-06	9.7E-06	9.7E-06	9.7E-06	9.7E-06	9.7E-06	9.7E-06	9.7E-06	9.7E-06	9.7E-06	9.7E-06	0.0E+00	9.7E-06	9.7E-06	0.0E+00	9.7E-06	0.0E+00	9.7E-06	9.7E-06	0.0E+00
	AP5B1	2.2E-06	5.2E-06	1.3E-05	1.0E-05	0.0E+00	0.0E+00	0.0E+00	0.0E+00	1.4E-08	1.4E-05	0.0E+00	0.0E+00	1.4E-05	0.0E+00	0.0E+00	0.0E+00	0.0E+00	0.0E+00	2.8E-05	1.4E-05	1.4E-05	1.4E-05	1.4E-05	1.4E-05	2.8E-05	1.4E-05	1.4E-05	0.0E+00	1.4E-05	0.0E+00	1.4E-05	0.0E+00	0.0E+00	0.0E+00	1.4E-05	0.0E+00	1.4E-05	0.0E+00	1.4E-05	1.6E-05	1.4E-05	1.4E-05	2.8E-05	0.0E+00	1.4E-05	2.8E-05	1.4E-05	0.0E+00
	APLP1	5.3E-06	3.7E-06	7.9E-06	1.4E-06	0.0E+00	7.6E-06	7.6E-06	7.6E-06	0.0E+00	0.0E+00	7.6E-06	0.0E+00	7.6E-06	7.6E-06	7.6E-06	7.6E-06	7.6E-06	7.6E-06	7.6E-06	1.5E-05	7.6E-06	7.6E-06	7.6E-06	7.6E-06	7.6E-06	7.6E-06	7.6E-06	7.6E-06	7.6E-06	7.6E-06	7.6E-06	7.6E-06	7.6E-06	7.6E-06	7.6E-06	7.6E-06	7.6E-06	7.6E-06	7.6E-06	7.6E-06	7.6E-06	7.6E-06	7.6E-06	7.6E-06	7.6E-06	7.6E-06	7.6E-06	7.6E-06
	ARHGEF15	2.6E-06	3.4E-06	6.2E-06	1.9E-06	0.0E+00	6.7E-06	6.7E-06	0.0E+00	6.7E-06	0.0E+00	6.7E-06	6.7E-06	0.0E+00	0.0E+00	0.0E+00	0.0E+00	0.0E+00	6.7E-06	6.7E-06	6.8E-06	6.7E-06	6.7E-06	6.7E-06	6.7E-06	6.7E-06	6.7E-06	6.7E-06	6.7E-06	6.8E-06	6.7E-06	6.7E-06	6.9E-06	6.7E-06	6.7E-06	3.2E-08	6.7E-06	6.7E-06	6.7E-06	6.7E-06	6.7E-06	6.7E-06	6.7E-06	6.7E-06	6.7E-06	6.7E-06	0.0E+00	6.7E-06	6.7E-06
	ARL13B	2.8E-06	1.2E-06	3.3E-06	5.1E-21	3.3E-06	3.3E-06	3.3E-06	3.3E-06	0.0E+00	3.2E-06	0.0E+00	3.3E-06	3.3E-06	3.2E-06	3.3E-06	3.3E-06	3.3E-06	3.3E-06	3.3E-06	3.3E-06	3.3E-06	3.3E-06	3.3E-06	3.3E-06	3.3E-06	3.3E-06	3.3E-06	3.3E-06	3.3E-06	3.3E-06	3.3E-06	3.3E-06	3.3E-06	3.3E-06	3.3E-06	3.3E-06	3.3E-06	3.3E-06	3.3E-06	3.3E-06	3.3E-06	3.3E-06	3.3E-06	3.3E-06	3.3E-06	3.3E-06	3.3E-06	3.3E-06
	ATP10D	5.2E-06	6.9E-06	1.3E-05	6.4E-06	0.0E+00	0.0E+00	0.0E+00	0.0E+00	0.0E+00	1.4E-05	1.4E-05	0.0E+00	0.0E+00	1.4E-05	1.4E-05	0.0E+00	1.4E-05	1.4E-05	1.4E-05	0.0E+00	1.3E-05	1.4E-05	1.4E-05	1.4E-05	1.4E-05	1.4E-05	1.4E-05	1.4E-05	1.4E-05	1.4E-05	0.0E+00	1.4E-05	1.4E-05	1.4E-05	1.4E-05	1.4E-05	1.4E-05	2.6E-05	1.4E-05	1.4E-05	2.6E-05	1.4E-05	1.4E-05	0.0E+00	1.4E-05	2.6E-05	1.4E-05	1.4E-05
	ATP5S	3.6E-06	2.1E-06	4.7E-06	1.7E-21	4.7E-06	4.7E-06	4.7E-06	4.7E-06	4.7E-06	4.7E-06	0.0E+00	4.7E-06	4.7E-06	0.0E+00	4.7E-06	0.0E+00	4.7E-06	4.7E-06	4.7E-06	4.7E-06	4.7E-06	4.7E-06	4.7E-06	4.7E-06	4.7E-06	4.7E-06	4.7E-06	4.7E-06	4.7E-06	4.7E-06	4.7E-06	4.7E-06	4.7E-06	4.7E-06	4.7E-06	4.7E-06	4.7E-06	4.7E-06	4.7E-06	4.7E-06	4.7E-06	4.7E-06	4.7E-06	4.7E-06	4.7E-06	4.7E-06	4.7E-06	4.7E-06
	ATP6V0A2	4.3E-06	6.7E-06	1.1E-05	5.6E-06	0.0E+00	0.0E+00	0.0E+00	1.4E-05	1.4E-05	0.0E+00	1.4E-05	0.0E+00	1.4E-05	0.0E+00	0.0E+00	0.0E+00	0.0E+00	1.4E-05	1.4E-05	1.4E-05	1.4E-05	1.4E-05	1.4E-05	1.4E-05	1.4E-05	1.4E-05	1.4E-05	1.4E-05	0.0E+00	1.4E-05	1.4E-05	1.4E-05	1.4E-05	0.0E+00	1.4E-05	1.4E-05	0.0E+00	0.0E+00	1.4E-05	0.0E+00	1.4E-05	1.4E-05	1.4E-05	1.4E-05	1.4E-05	1.4E-05	0.0E+00	0.0E+00
	ATP8A2	2.1E-05	6.4E-06	3.6E-05	1.1E-05	2.3E-05	2.3E-05	2.3E-05	2.3E-05	2.3E-05	0.0E+00	2.3E-05	2.3E-05	2.3E-05	2.3E-05	2.3E-05	2.3E-05	2.3E-05	4.4E-05	4.4E-05	4.4E-05	4.4E-05	2.3E-05	2.3E-05	4.4E-05	4.4E-05	4.4E-05	4.4E-05	2.3E-05	0.0E+00	4.4E-05	4.4E-05	4.4E-05	4.4E-05	4.4E-05	4.4E-05	4.4E-05	4.4E-05	4.4E-05	2.3E-05	4.4E-05	2.3E-05	2.3E-05	4.4E-05	4.4E-05	2.3E-05	4.4E-05	4.4E-05	2.3E-05
	ATXN1L	7.8E-06	2.4E-06	1.2E-05	4.8E-06	7.1E-06	7.1E-06	1.6E-05	7.1E-06	7.1E-06	7.1E-06	7.1E-06	7.1E-06	7.1E-06	7.1E-06	7.1E-06	7.1E-06	7.1E-06	1.6E-05	1.6E-05	7.1E-06	0.0E+00	1.6E-05	1.6E-05	1.6E-05	1.6E-05	1.6E-05	1.6E-05	1.6E-05	1.6E-05	1.6E-05	7.1E-06	1.6E-05	1.6E-05	7.1E-06	1.6E-05	1.6E-05	7.1E-06	1.6E-05	1.6E-05	7.1E-06	1.6E-05	1.6E-05	0.0E+00	8.7E-06	1.6E-05	1.6E-05	1.6E-05	7.1E-06
	BDP1	3.5E-05	1.4E-05	5.0E-05	8.1E-06	3.6E-05	3.6E-05	3.5E-05	1.7E-05	3.6E-05	3.6E-05	1.7E-05	3.5E-05	1.9E-05	1.8E-05	5.8E-05	5.4E-05	5.4E-05	3.6E-05	3.6E-05	5.4E-05	5.4E-05	5.4E-05	5.4E-05	5.4E-05	5.4E-05	5.4E-05	5.4E-05	5.4E-05	5.4E-05	5.4E-05	5.4E-05	5.4E-05	5.4E-05	5.4E-05	5.4E-05	5.4E-05	3.6E-05	3.6E-05	5.4E-05	5.4E-05	5.4E-05	5.4E-05	5.4E-05	5.4E-05	5.4E-05	3.7E-05	5.4E-05	1.9E-05
	BEND3	9.3E-06	1.4E-05	2.8E-05	8.4E-06	0.0E+00	0.0E+00	0.0E+00	3.0E-05	3.0E-05	0.0E+00	3.0E-05	0.0E+00	0.0E+00	0.0E+00	0.0E+00	3.0E-05	0.0E+00	3.0E-05	3.0E-05	3.0E-05	3.0E-05	3.0E-05	3.0E-05	0.0E+00	3.0E-05	3.0E-05	3.0E-05	3.0E-05	3.0E-05	3.0E-05	3.0E-05	3.0E-05	0.0E+00	3.0E-05	3.0E-05	3.0E-05	3.0E-05	3.0E-05	3.0E-05	3.0E-05	3.0E-05	3.0E-05	3.0E-05	3.0E-05	3.0E-05	3.0E-05	3.0E-05	3.0E-05
	BHMT2	9.0E-06	4.8E-06	1.5E-05	7.3E-06	9.0E-06	9.0E-06	9.0E-06	9.0E-06	1.5E-05	1.5E-05	9.0E-06	9.0E-06	9.0E-06	0.0E+00	9.0E-06	1.5E-05	0.0E+00	9.0E-06	9.0E-06	2.2E-05	9.0E-06	0.0E+00	9.0E-06	2.2E-05	2.2E-05	9.0E-06	9.0E-06	2.2E-05	9.0E-06	1.6E-05	9.0E-06	9.0E-06	2.2E-05	2.5E-05	9.0E-06	9.0E-06	9.0E-06	2.5E-05	2.5E-05	9.0E-06	1.5E-05	9.0E-06	9.0E-06	1.6E-05	2.5E-05	2.1E-05	2.5E-05	1.5E-05
	BRD4	0.0E+00	0.0E+00	4.5E-06	2.6E-06	0.0E+00	0.0E+00	0.0E+00	0.0E+00	0.0E+00	0.0E+00	0.0E+00	0.0E+00	0.0E+00	0.0E+00	0.0E+00	0.0E+00	0.0E+00	6.0E-06	0.0E+00	6.0E-06	6.0E-06	6.0E-06	0.0E+00	6.0E-06	6.0E-06	6.0E-06	6.0E-06	6.0E-06	6.0E-06	6.0E-06	6.0E-06	6.0E-06	6.0E-06	6.0E-06	6.0E-06	6.0E-06	6.0E-06	0.0E+00	6.0E-06	6.0E-06	6.0E-06	6.0E-06	6.0E-06	6.0E-06	0.0E+00	6.0E-06	6.0E-06	6.0E-06
	BRD7	3.8E-07	1.4E-06	4.7E-06	1.3E-06	0.0E+00	0.0E+00	0.0E+00	0.0E+00	0.0E+00	0.0E+00	0.0E+00	0.0E+00	0.0E+00	0.0E+00	5.0E-06	0.0E+00	0.0E+00	5.0E-06	5.0E-06	5.0E-06	5.0E-06	5.0E-06	5.0E-06	5.0E-06	5.0E-06	5.0E-06	5.0E-06	5.0E-06	5.0E-06	5.0E-06	5.0E-06	5.0E-06	5.0E-06	5.0E-06	5.0E-06	5.0E-06	5.0E-06	5.0E-06	5.0E-06	5.0E-06	5.0E-06	5.0E-06	0.0E+00	5.0E-06	5.0E-06	5.0E-06	5.0E-06	5.0E-06
	BRIP1	3.0E-06	3.2E-06	4.5E-06	1.2E-06	0.0E+00	4.8E-06	4.8E-06	4.8E-06	4.8E-06	9.9E-06	0.0E+00	0.0E+00	0.0E+00	0.0E+00	5.3E-08	4.8E-06	4.8E-06	4.8E-06	4.8E-06	4.8E-06	4.8E-06	4.8E-06	4.8E-06	4.8E-06	4.8E-06	4.8E-06	4.8E-06	4.8E-06	4.8E-06	4.8E-06	4.8E-06	4.8E-06	4.8E-06	4.8E-06	4.8E-06	4.8E-06	4.8E-06	0.0E+00	4.8E-06	4.8E-06	4.8E-06	4.8E-06	4.8E-06	4.8E-06	4.8E-06	4.8E-06	0.0E+00	4.8E-06
	BTBD18	6.3E-06	6.0E-06	1.1E-05	2.9E-06	1.2E-05	1.2E-05	0.0E+00	0.0E+00	0.0E+00	1.2E-05	0.0E+00	1.2E-05	1.2E-05	0.0E+00	1.2E-05	0.0E+00	1.2E-05	1.2E-05	1.2E-05	1.2E-05	1.2E-05	1.2E-05	1.2E-05	1.2E-05	1.2E-05	1.2E-05	1.2E-05	1.2E-05	1.2E-05	1.2E-05	0.0E+00	1.2E-05	1.2E-05	1.2E-05	1.2E-05	1.2E-05	1.2E-05	1.2E-05	1.2E-05	1.2E-05	1.2E-05	1.2E-05	0.0E+00	1.2E-05	1.2E-05	1.2E-05	1.2E-05	1.2E-05
	C11orf87	2.8E-06	4.4E-06	7.6E-06	3.4E-06	9.1E-06	0.0E+00	0.0E+00	9.1E-06	0.0E+00	0.0E+00	0.0E+00	0.0E+00	0.0E+00	0.0E+00	0.0E+00	9.1E-06	9.1E-06	9.1E-06	9.1E-06	9.1E-06	9.1E-06	9.1E-06	9.1E-06	9.1E-06	9.1E-06	9.1E-06	9.1E-06	9.1E-06	9.1E-06	9.1E-06	0.0E+00	9.1E-06	9.1E-06	9.1E-06	0.0E+00	9.1E-06	0.0E+00	9.1E-06	9.1E-06	0.0E+00	9.1E-06	9.1E-06	9.1E-06	9.1E-06	0.0E+00	9.1E-06	9.1E-06	0.0E+00
	C19orf24	4.8E-06	2.5E-09	4.8E-06	6.8E-21	4.8E-06	4.8E-06	4.8E-06	4.8E-06	4.8E-06	4.8E-06	4.8E-06	4.8E-06	4.8E-06	4.8E-06	4.8E-06	4.8E-06	4.8E-06	4.8E-06	4.8E-06	4.8E-06	4.8E-06	4.8E-06	4.8E-06	4.8E-06	4.8E-06	4.8E-06	4.8E-06	4.8E-06	4.8E-06	4.8E-06	4.8E-06	4.8E-06	4.8E-06	4.8E-06	4.8E-06	4.8E-06	4.8E-06	4.8E-06	4.8E-06	4.8E-06	4.8E-06	4.8E-06	4.8E-06	4.8E-06	4.8E-06	4.8E-06	4.8E-06	4.8E-06
	C1orf68	1.8E-06	2.2E-06	3.0E-06	8.2E-07	0.0E+00	3.2E-06	3.2E-06	0.0E+00	0.0E+00	0.0E+00	3.2E-06	0.0E+00	0.0E+00	3.2E-06	3.2E-06	6.5E-06	0.0E+00	3.2E-06	3.2E-06	3.2E-06	3.2E-06	3.2E-06	3.2E-06	3.2E-06	3.2E-06	3.2E-06	3.2E-06	3.2E-06	3.2E-06	3.2E-06	3.2E-06	3.2E-06	3.2E-06	3.2E-06	3.2E-06	3.2E-06	0.0E+00	3.2E-06	3.2E-06	3.2E-06	0.0E+00	0.0E+00	3.2E-06	3.2E-06	3.2E-06	3.2E-06	3.2E-06	3.2E-06
	C1QTNF5	4.4E-06	4.2E-06	7.7E-06	1.8E-06	0.0E+00	0.0E+00	8.2E-06	8.2E-06	0.0E+00	8.1E-06	8.2E-06	8.2E-06	8.2E-06	0.0E+00	8.2E-06	0.0E+00	0.0E+00	8.2E-06	8.2E-06	8.2E-06	8.2E-06	8.2E-06	8.2E-06	8.2E-06	0.0E+00	8.2E-06	8.2E-06	8.2E-06	8.2E-06	8.2E-06	8.2E-06	8.2E-06	0.0E+00	8.2E-06	8.2E-06	8.2E-06	8.2E-06	8.2E-06	8.2E-06	8.2E-06	8.2E-06	0.0E+00	8.2E-06	8.2E-06	8.2E-06	8.2E-06	8.2E-06	8.2E-06
	C3orf49	2.2E-08	5.7E-08	7.5E-06	5.3E-06	0.0E+00	0.0E+00	0.0E+00	0.0E+00	0.0E+00	0.0E+00	0.0E+00	0.0E+00	0.0E+00	8.3E-08	1.9E-07	7.0E-09	7.0E-09	1.1E-05	1.1E-05	1.1E-05	1.1E-05	1.1E-05	1.1E-05	0.0E+00	1.1E-05	1.1E-05	1.1E-05	1.1E-05	1.1E-05	1.1E-05	0.0E+00	0.0E+00	0.0E+00	1.1E-05	0.0E+00	1.1E-05	1.1E-05	0.0E+00	1.1E-05	1.1E-05	1.1E-05	1.1E-05	0.0E+00	0.0E+00	1.1E-05	1.1E-05	0.0E+00	1.1E-05
	CALCR	8.2E-07	2.9E-06	8.0E-06	5.7E-06	1.6E-08	0.0E+00	0.0E+00	0.0E+00	1.1E-05	0.0E+00	0.0E+00	0.0E+00	0.0E+00	0.0E+00	0.0E+00	0.0E+00	0.0E+00	1.2E-05	1.2E-05	1.2E-05	1.2E-05	1.2E-05	1.2E-05	0.0E+00	1.2E-05	1.2E-05	1.2E-05	1.2E-05	0.0E+00	1.2E-05	1.2E-05	1.2E-05	0.0E+00	1.2E-05	0.0E+00	1.0E-07	1.2E-05	1.2E-05	1.2E-05	0.0E+00	1.1E-05	1.2E-05	1.2E-05	1.2E-05	1.2E-05	0.0E+00	0.0E+00	1.2E-05
	CALD1	5.7E-06	5.5E-06	9.9E-06	2.7E-06	1.1E-05	0.0E+00	0.0E+00	0.0E+00	1.1E-05	0.0E+00	1.1E-05	1.1E-05	1.1E-05	0.0E+00	1.1E-05	0.0E+00	1.1E-05	1.1E-05	1.1E-05	1.1E-05	1.1E-05	1.1E-05	1.1E-05	1.1E-05	1.1E-05	1.1E-05	1.1E-05	1.1E-05	1.1E-05	1.1E-05	1.1E-05	1.1E-05	1.1E-05	1.1E-05	1.1E-05	1.1E-05	1.1E-05	1.1E-05	1.1E-05	1.1E-05	1.1E-05	1.1E-05	1.1E-05	0.0E+00	1.1E-05	1.1E-05	1.1E-05	1.1E-05
	CARD14	3.5E-07	1.2E-06	3.3E-06	2.0E-06	0.0E+00	0.0E+00	0.0E+00	0.0E+00	4.5E-06	0.0E+00	0.0E+00	0.0E+00	0.0E+00	0.0E+00	0.0E+00	0.0E+00	0.0E+00	4.5E-06	4.5E-06	4.5E-06	4.5E-06	4.5E-06	4.5E-06	4.5E-06	4.5E-06	4.5E-06	4.5E-06	4.5E-06	4.5E-06	4.5E-06	4.5E-06	0.0E+00	4.5E-06	4.5E-06	4.5E-06	4.5E-06	4.5E-06	4.5E-06	4.5E-06	0.0E+00	0.0E+00	4.5E-06	4.5E-06	4.5E-06	4.5E-06	4.5E-06	4.5E-06	0.0E+00
	CCDC130	0.0E+00	0.0E+00	4.9E-06	3.4E-06	0.0E+00	0.0E+00	0.0E+00	0.0E+00	0.0E+00	0.0E+00	0.0E+00	0.0E+00	0.0E+00	0.0E+00	0.0E+00	0.0E+00	0.0E+00	7.2E-06	0.0E+00	7.2E-06	7.2E-06	7.2E-06	0.0E+00	0.0E+00	7.2E-06	7.2E-06	7.2E-06	7.2E-06	0.0E+00	0.0E+00	7.2E-06	7.2E-06	0.0E+00	0.0E+00	7.2E-06	7.2E-06	0.0E+00	7.2E-06	7.2E-06	0.0E+00	0.0E+00	7.2E-06	7.2E-06	7.2E-06	7.2E-06	7.2E-06	7.2E-06	7.2E-06
	CCDC39	1.8E-06	1.8E-06	3.2E-06	1.4E-06	3.4E-06	0.0E+00	0.0E+00	3.4E-06	3.4E-06	3.4E-06	3.4E-06	0.0E+00	0.0E+00	0.0E+00	0.0E+00	3.4E-06	3.4E-06	0.0E+00	3.4E-06	3.4E-06	3.4E-06	3.4E-06	3.4E-06	3.4E-06	3.4E-06	3.4E-06	3.4E-06	3.4E-06	0.0E+00	3.4E-06	3.4E-06	0.0E+00	3.4E-06	3.4E-06	3.4E-06	3.4E-06	3.4E-06	3.4E-06	3.4E-06	3.4E-06	6.5E-06	0.0E+00	0.0E+00	3.4E-06	3.4E-06	3.4E-06	3.4E-06	3.4E-06
	CCDC92	5.9E-06	6.6E-06	1.3E-05	2.2E-08	0.0E+00	0.0E+00	0.0E+00	1.3E-05	0.0E+00	1.3E-05	1.3E-05	1.3E-05	0.0E+00	0.0E+00	1.3E-05	0.0E+00	1.3E-05	1.3E-05	1.3E-05	1.3E-05	1.3E-05	1.3E-05	1.3E-05	1.3E-05	1.3E-05	1.3E-05	1.3E-05	1.3E-05	1.3E-05	1.3E-05	1.3E-05	1.3E-05	1.3E-05	1.3E-05	1.3E-05	1.3E-05	1.3E-05	1.3E-05	1.3E-05	1.3E-05	1.3E-05	1.3E-05	1.3E-05	1.3E-05	1.3E-05	1.3E-05	1.3E-05	1.3E-05
	CD86	2.0E-06	1.7E-06	3.3E-06	7.6E-07	3.4E-06	0.0E+00	0.0E+00	3.4E-06	0.0E+00	2.3E-06	3.4E-06	0.0E+00	3.4E-06	3.4E-06	3.4E-06	0.0E+00	3.4E-06	3.4E-06	3.4E-06	0.0E+00	3.4E-06	3.4E-06	3.4E-06	3.4E-06	3.4E-06	3.4E-06	3.4E-06	3.4E-06	3.4E-06	3.4E-06	3.4E-06	3.4E-06	3.4E-06	3.4E-06	0.0E+00	3.4E-06	3.4E-06	3.4E-06	3.4E-06	3.4E-06	3.4E-06	3.4E-06	3.4E-06	3.4E-06	3.4E-06	3.4E-06	3.4E-06	3.4E-06
	CEP290	4.9E-06	2.7E-06	6.7E-06	1.4E-06	3.2E-06	7.2E-06	7.2E-06	1.1E-05	3.2E-06	6.5E-06	4.0E-06	3.2E-06	4.0E-06	3.6E-08	4.0E-06	7.2E-06	3.2E-06	7.2E-06	3.2E-06	7.2E-06	7.2E-06	7.2E-06	7.2E-06	7.2E-06	7.2E-06	7.2E-06	7.2E-06	7.2E-06	7.2E-06	7.2E-06	7.2E-06	7.2E-06	7.2E-06	7.2E-06	7.2E-06	3.2E-06	7.2E-06	7.2E-06	7.2E-06	7.2E-06	7.2E-06	7.2E-06	3.2E-06	7.2E-06	7.2E-06	7.2E-06	7.2E-06	7.2E-06
	CFLAR	1.0E-06	1.9E-06	3.5E-06	1.7E-06	4.3E-06	0.0E+00	4.3E-06	0.0E+00	4.3E-06	0.0E+00	0.0E+00	0.0E+00	0.0E+00	0.0E+00	0.0E+00	0.0E+00	0.0E+00	4.3E-06	4.3E-06	4.3E-06	4.3E-06	0.0E+00	4.4E-06	4.3E-06	4.3E-06	4.3E-06	4.3E-06	4.3E-06	4.3E-06	4.3E-06	4.3E-06	0.0E+00	4.3E-06	4.3E-06	4.3E-06	4.3E-06	4.3E-06	4.3E-06	4.3E-06	4.3E-06	4.3E-06	4.3E-06	0.0E+00	0.0E+00	4.3E-06	4.3E-06	4.3E-06	4.3E-06
	COL2A1	9.0E-07	1.4E-06	2.2E-06	1.5E-06	2.9E-06	0.0E+00	2.9E-06	2.9E-06	0.0E+00	0.0E+00	0.0E+00	0.0E+00	0.0E+00	0.0E+00	0.0E+00	5.8E-09	2.9E-06	0.0E+00	2.9E-06	2.9E-06	1.9E-08	0.0E+00	2.9E-06	2.9E-06	0.0E+00	2.9E-06	3.8E-08	2.9E-06	0.0E+00	0.0E+00	0.0E+00	2.9E-06	2.9E-06	0.0E+00	2.9E-06	2.9E-06	2.9E-06	2.9E-06	2.9E-06	2.9E-06	0.0E+00	2.9E-06	2.9E-06	2.9E-06	2.9E-06	5.8E-06	2.9E-06	2.9E-06
	COL6A3	5.6E-06	3.1E-06	1.2E-05	3.4E-06	3.4E-06	7.1E-06	1.1E-05	3.4E-06	6.9E-06	0.0E+00	7.1E-06	7.1E-06	7.1E-06	3.4E-06	1.1E-05	3.4E-06	3.4E-06	7.6E-06	1.5E-05	3.4E-06	1.1E-05	1.1E-05	1.1E-05	1.5E-05	3.5E-06	1.1E-05	1.1E-05	1.1E-05	1.1E-05	1.1E-05	1.5E-05	1.1E-05	1.5E-05	1.5E-05	1.5E-05	1.5E-05	3.4E-06	1.1E-05	1.1E-05	1.5E-05	1.5E-05	1.1E-05	1.1E-05	7.6E-06	1.5E-05	6.9E-06	1.5E-05	1.5E-05
	CRIM1	0.0E+00	0.0E+00	2.5E-06	2.0E-06	0.0E+00	0.0E+00	0.0E+00	0.0E+00	0.0E+00	0.0E+00	0.0E+00	0.0E+00	0.0E+00	0.0E+00	0.0E+00	0.0E+00	0.0E+00	0.0E+00	0.0E+00	4.1E-06	4.1E-06	4.1E-06	0.0E+00	0.0E+00	4.1E-06	4.1E-06	4.1E-06	4.1E-06	4.1E-06	4.1E-06	4.1E-06	4.1E-06	4.1E-06	4.1E-06	0.0E+00	4.1E-06	4.1E-06	4.1E-06	0.0E+00	3.5E-08	0.0E+00	4.1E-06	0.0E+00	0.0E+00	4.1E-06	4.1E-06	4.1E-06	0.0E+00
	CYB561A3	2.3E-06	5.7E-06	8.7E-06	2.4E-06	0.0E+00	1.5E-05	1.5E-05	0.0E+00	0.0E+00	1.6E-08	0.0E+00	0.0E+00	0.0E+00	0.0E+00	0.0E+00	0.0E+00	0.0E+00	9.4E-06	9.4E-06	9.4E-06	9.4E-06	9.4E-06	9.4E-06	9.4E-06	0.0E+00	0.0E+00	9.4E-06	9.4E-06	9.4E-06	9.4E-06	9.4E-06	9.4E-06	9.4E-06	0.0E+00	9.4E-06	9.4E-06	9.4E-06	9.4E-06	9.4E-06	9.4E-06	9.4E-06	9.4E-06	9.4E-06	9.4E-06	9.4E-06	9.4E-06	9.4E-06	9.4E-06
	CYP27C1	2.7E-06	1.5E-06	5.2E-06	1.6E-06	3.6E-06	3.6E-06	3.5E-06	3.6E-06	3.6E-06	3.3E-06	3.3E-06	3.6E-06	0.0E+00	3.6E-06	0.0E+00	3.6E-06	0.0E+00	6.8E-06	3.6E-06	3.6E-06	6.8E-06	3.6E-06	6.8E-06	6.8E-06	6.8E-06	6.8E-06	6.8E-06	6.8E-06	3.6E-06	6.8E-06	6.8E-06	3.6E-06	3.6E-06	3.6E-06	3.6E-06	6.8E-06	6.8E-06	3.6E-06	3.6E-06	6.8E-06	6.8E-06	6.8E-06	6.8E-06	6.8E-06	6.8E-06	3.6E-06	6.8E-06	3.6E-06
	CYP3A24	8.0E-06	2.4E-06	9.3E-06	2.2E-06	0.0E+00	8.7E-06	8.7E-06	8.7E-06	8.7E-06	8.7E-06	8.7E-06	8.7E-06	8.7E-06	8.7E-06	8.7E-06	8.7E-06	8.7E-06	8.7E-06	8.7E-06	8.7E-06	8.7E-06	8.7E-06	8.7E-06	8.7E-06	8.7E-06	8.7E-06	8.7E-06	8.7E-06	8.7E-06	8.7E-06	1.7E-05	8.7E-06	8.7E-06	8.7E-06	8.7E-06	8.7E-06	8.7E-06	8.7E-06	8.7E-06	8.7E-06	8.7E-06	8.7E-06	1.7E-05	8.7E-06	8.7E-06	8.7E-06	8.7E-06	8.7E-06
	CYP4X1	5.6E-06	3.5E-06	8.4E-06	1.5E-06	9.2E-06	0.0E+00	0.0E+00	9.2E-06	9.2E-06	5.8E-06	9.2E-06	2.4E-06	3.5E-06	5.8E-06	3.5E-06	9.2E-06	5.8E-06	9.2E-06	5.8E-06	5.8E-06	9.2E-06	9.2E-06	9.2E-06	9.2E-06	9.2E-06	5.8E-06	9.2E-06	9.2E-06	5.8E-06	9.2E-06	9.2E-06	9.2E-06	9.2E-06	9.2E-06	9.2E-06	9.2E-06	9.2E-06	5.8E-06	5.8E-06	9.2E-06	9.2E-06	9.3E-06	5.8E-06	5.8E-06	9.2E-06	9.2E-06	5.8E-06	9.2E-06
	CYSLTR2	5.1E-06	8.0E-06	1.5E-05	4.2E-06	1.7E-05	0.0E+00	0.0E+00	1.7E-05	0.0E+00	1.7E-05	0.0E+00	1.7E-05	0.0E+00	0.0E+00	0.0E+00	0.0E+00	0.0E+00	1.7E-05	1.7E-05	1.7E-05	1.7E-05	1.7E-05	1.7E-05	1.7E-05	1.7E-05	1.7E-05	1.7E-05	1.7E-05	1.7E-05	1.7E-05	1.7E-05	1.7E-05	0.0E+00	1.7E-05	1.7E-05	1.7E-05	1.7E-05	0.0E+00	1.7E-05	1.7E-05	1.7E-05	1.7E-05	1.7E-05	1.7E-05	1.7E-05	1.7E-05	1.7E-05	1.7E-05
	CYTH4	2.5E-06	1.4E-06	3.2E-06	1.3E-12	3.2E-06	3.2E-06	0.0E+00	3.2E-06	3.2E-06	3.2E-06	3.2E-06	3.2E-06	3.2E-06	0.0E+00	3.2E-06	0.0E+00	3.2E-06	3.2E-06	3.2E-06	3.2E-06	3.2E-06	3.2E-06	3.2E-06	3.2E-06	3.2E-06	3.2E-06	3.2E-06	3.2E-06	3.2E-06	3.2E-06	3.2E-06	3.2E-06	3.2E-06	3.2E-06	3.2E-06	3.2E-06	3.2E-06	3.2E-06	3.2E-06	3.2E-06	3.2E-06	3.2E-06	3.2E-06	3.2E-06	3.2E-06	3.2E-06	3.2E-06	3.2E-06
	DCDC2B	3.0E-06	2.1E-06	4.3E-06	0.0E+00	0.0E+00	4.3E-06	4.3E-06	4.3E-06	4.3E-06	4.3E-06	4.3E-06	4.3E-06	4.3E-06	0.0E+00	0.0E+00	0.0E+00	4.3E-06	4.3E-06	4.3E-06	4.3E-06	4.3E-06	4.3E-06	4.3E-06	4.3E-06	4.3E-06	4.3E-06	4.3E-06	4.3E-06	4.3E-06	4.3E-06	4.3E-06	4.3E-06	4.3E-06	4.3E-06	4.3E-06	4.3E-06	4.3E-06	4.3E-06	4.3E-06	4.3E-06	4.3E-06	4.3E-06	4.3E-06	4.3E-06	4.3E-06	4.3E-06	4.3E-06	4.3E-06
	DDR2	3.0E-06	1.7E-06	3.9E-06	2.7E-10	0.0E+00	3.9E-06	3.9E-06	3.9E-06	3.9E-06	3.9E-06	3.9E-06	3.9E-06	3.9E-06	0.0E+00	3.9E-06	3.9E-06	0.0E+00	3.9E-06	3.9E-06	3.9E-06	3.9E-06	3.9E-06	3.9E-06	3.9E-06	3.9E-06	3.9E-06	3.9E-06	3.9E-06	3.9E-06	3.9E-06	3.9E-06	3.9E-06	3.9E-06	3.9E-06	3.9E-06	3.9E-06	3.9E-06	3.9E-06	3.9E-06	3.9E-06	3.9E-06	3.9E-06	3.9E-06	3.9E-06	3.9E-06	3.9E-06	3.9E-06	3.9E-06
	DDX52	3.0E-06	2.5E-06	4.9E-06	0.0E+00	4.9E-06	0.0E+00	0.0E+00	4.9E-06	4.9E-06	4.9E-06	4.9E-06	0.0E+00	0.0E+00	4.9E-06	0.0E+00	4.9E-06	4.9E-06	4.9E-06	4.9E-06	4.9E-06	4.9E-06	4.9E-06	4.9E-06	4.9E-06	4.9E-06	4.9E-06	4.9E-06	4.9E-06	4.9E-06	4.9E-06	4.9E-06	4.9E-06	4.9E-06	4.9E-06	4.9E-06	4.9E-06	4.9E-06	4.9E-06	4.9E-06	4.9E-06	4.9E-06	4.9E-06	4.9E-06	4.9E-06	4.9E-06	4.9E-06	4.9E-06	4.9E-06
	DHX34	2.5E-06	3.9E-06	7.5E-06	2.3E-06	0.0E+00	0.0E+00	8.2E-06	8.2E-06	0.0E+00	0.0E+00	0.0E+00	0.0E+00	0.0E+00	8.2E-06	8.2E-06	0.0E+00	0.0E+00	0.0E+00	8.2E-06	8.2E-06	8.2E-06	8.2E-06	8.2E-06	8.2E-06	8.2E-06	8.2E-06	8.2E-06	8.2E-06	8.2E-06	8.2E-06	8.2E-06	8.2E-06	8.2E-06	8.2E-06	8.2E-06	8.2E-06	8.2E-06	8.2E-06	8.2E-06	8.2E-06	8.2E-06	8.2E-06	8.2E-06	8.2E-06	8.2E-06	8.2E-06	8.2E-06	8.2E-06
	DLGAP2	5.0E-06	1.2E-05	2.2E-05	1.6E-05	3.3E-05	0.0E+00	0.0E+00	0.0E+00	0.0E+00	0.0E+00	3.2E-05	0.0E+00	0.0E+00	0.0E+00	0.0E+00	0.0E+00	0.0E+00	3.2E-05	3.2E-05	0.0E+00	3.2E-05	3.2E-05	3.2E-05	3.2E-05	3.2E-05	3.2E-05	3.2E-05	3.2E-05	0.0E+00	3.2E-05	3.2E-05	0.0E+00	3.2E-05	3.2E-05	3.2E-05	3.2E-05	3.2E-05	3.2E-05	0.0E+00	3.2E-05	3.2E-05	0.0E+00	3.2E-05	3.3E-05	3.2E-05	0.0E+00	3.2E-05	3.2E-05
	DLX5	6.7E-06	3.8E-06	8.7E-06	2.4E-09	8.7E-06	8.7E-06	8.7E-06	8.7E-06	8.7E-06	8.7E-06	8.7E-06	0.0E+00	0.0E+00	8.7E-06	0.0E+00	8.7E-06	8.7E-06	8.7E-06	8.7E-06	8.7E-06	8.7E-06	8.7E-06	8.7E-06	8.7E-06	8.7E-06	8.7E-06	8.7E-06	8.7E-06	8.7E-06	8.7E-06	8.7E-06	8.7E-06	8.7E-06	8.7E-06	8.7E-06	8.7E-06	8.7E-06	8.7E-06	8.7E-06	8.7E-06	8.7E-06	8.7E-06	8.7E-06	8.7E-06	8.7E-06	8.7E-06	8.7E-06	8.7E-06
	DNAH2	1.7E-06	1.9E-06	3.5E-06	6.6E-07	3.6E-06	3.6E-06	3.6E-06	0.0E+00	3.6E-06	0.0E+00	0.0E+00	0.0E+00	0.0E+00	3.6E-06	0.0E+00	3.6E-06	0.0E+00	0.0E+00	3.6E-06	3.6E-06	3.6E-06	3.6E-06	3.7E-06	3.6E-06	3.6E-06	3.6E-06	3.7E-06	3.6E-06	3.6E-06	3.6E-06	3.6E-06	3.6E-06	3.6E-06	3.6E-06	3.6E-06	3.6E-06	3.6E-06	3.6E-06	3.6E-06	3.6E-06	3.6E-06	3.6E-06	3.6E-06	3.6E-06	3.6E-06	3.6E-06	3.6E-06	3.6E-06
	DNAJB6	7.4E-06	4.2E-06	9.6E-06	3.4E-21	9.6E-06	9.6E-06	9.6E-06	9.6E-06	0.0E+00	9.6E-06	9.6E-06	9.6E-06	9.6E-06	0.0E+00	9.6E-06	0.0E+00	9.6E-06	9.6E-06	9.6E-06	9.6E-06	9.6E-06	9.6E-06	9.6E-06	9.6E-06	9.6E-06	9.6E-06	9.6E-06	9.6E-06	9.6E-06	9.6E-06	9.6E-06	9.6E-06	9.6E-06	9.6E-06	9.6E-06	9.6E-06	9.6E-06	9.6E-06	9.6E-06	9.6E-06	9.6E-06	9.6E-06	9.6E-06	9.6E-06	9.6E-06	9.6E-06	9.6E-06	9.6E-06
	DNHD1	0.0E+00	0.0E+00	5.8E-06	5.8E-06	0.0E+00	0.0E+00	0.0E+00	0.0E+00	0.0E+00	0.0E+00	0.0E+00	0.0E+00	0.0E+00	0.0E+00	0.0E+00	0.0E+00	0.0E+00	1.2E-05	0.0E+00	1.2E-05	0.0E+00	1.2E-05	1.2E-05	1.2E-05	0.0E+00	0.0E+00	0.0E+00	0.0E+00	0.0E+00	1.2E-05	0.0E+00	0.0E+00	1.2E-05	0.0E+00	0.0E+00	0.0E+00	1.2E-05	1.2E-05	0.0E+00	0.0E+00	0.0E+00	1.2E-05	0.0E+00	1.2E-05	1.2E-05	1.2E-05	1.2E-05	0.0E+00
	DOCK8	7.6E-07	1.2E-06	2.6E-06	1.4E-06	0.0E+00	0.0E+00	0.0E+00	0.0E+00	2.5E-06	2.5E-06	0.0E+00	2.5E-06	2.5E-06	6.8E-09	0.0E+00	0.0E+00	0.0E+00	2.5E-06	2.5E-06	2.5E-06	2.5E-06	2.5E-06	2.5E-06	2.5E-06	4.4E-06	0.0E+00	6.9E-06	2.5E-06	2.5E-06	0.0E+00	0.0E+00	2.5E-06	2.5E-06	2.5E-06	2.5E-06	2.5E-06	4.4E-06	2.5E-06	2.5E-06	2.5E-06	2.5E-06	2.5E-06	2.5E-06	2.5E-06	2.5E-06	2.5E-06	2.5E-06	0.0E+00
	DPP4	1.9E-06	1.3E-06	2.7E-06	6.8E-07	2.7E-06	2.7E-06	2.7E-06	0.0E+00	2.7E-06	0.0E+00	0.0E+00	2.7E-06	2.7E-06	2.7E-06	0.0E+00	2.7E-06	2.7E-06	2.7E-06	2.7E-06	7.2E-06	2.7E-06	2.7E-06	2.7E-06	2.7E-06	2.7E-06	2.7E-06	0.0E+00	2.7E-06	2.7E-06	2.7E-06	2.7E-06	2.7E-06	2.7E-06	2.7E-06	2.7E-06	2.7E-06	2.7E-06	2.7E-06	2.7E-06	2.7E-06	2.7E-06	2.7E-06	2.7E-06	2.7E-06	2.7E-06	2.7E-06	2.7E-06	2.7E-06
	DUSP13	7.2E-06	7.0E-06	1.3E-05	1.9E-20	1.3E-05	0.0E+00	1.3E-05	1.3E-05	1.3E-05	0.0E+00	6.7E-09	1.3E-05	0.0E+00	0.0E+00	1.3E-05	1.3E-05	0.0E+00	1.3E-05	1.3E-05	1.3E-05	1.3E-05	1.3E-05	1.3E-05	1.3E-05	1.3E-05	1.3E-05	1.3E-05	1.3E-05	1.3E-05	1.3E-05	1.3E-05	1.3E-05	1.3E-05	1.3E-05	1.3E-05	1.3E-05	1.3E-05	1.3E-05	1.3E-05	1.3E-05	1.3E-05	1.3E-05	1.3E-05	1.3E-05	1.3E-05	1.3E-05	1.3E-05	1.3E-05
	EIF2AK3	1.5E-06	1.6E-06	3.0E-06	8.0E-07	0.0E+00	0.0E+00	0.0E+00	3.2E-06	3.2E-06	0.0E+00	3.2E-06	0.0E+00	0.0E+00	3.2E-06	3.2E-06	3.2E-06	0.0E+00	3.2E-06	3.2E-06	3.2E-06	3.2E-06	3.2E-06	3.2E-06	3.2E-06	3.2E-06	3.2E-06	3.2E-06	3.2E-06	3.2E-06	3.2E-06	3.2E-06	3.2E-06	3.2E-06	3.2E-06	3.2E-06	3.2E-06	3.2E-06	3.2E-06	3.2E-06	3.2E-06	3.2E-06	3.2E-06	3.2E-06	3.2E-06	3.2E-06	0.0E+00	3.2E-06	3.2E-06
	ENAH	1.1E-05	3.3E-06	1.2E-05	1.7E-21	1.2E-05	1.2E-05	0.0E+00	1.2E-05	1.2E-05	1.2E-05	1.2E-05	1.2E-05	1.2E-05	1.2E-05	1.2E-05	1.2E-05	1.2E-05	1.2E-05	1.2E-05	1.2E-05	1.2E-05	1.2E-05	1.2E-05	1.2E-05	1.2E-05	1.2E-05	1.2E-05	1.2E-05	1.2E-05	1.2E-05	1.2E-05	1.2E-05	1.2E-05	1.2E-05	1.2E-05	1.2E-05	1.2E-05	1.2E-05	1.2E-05	1.2E-05	1.2E-05	1.2E-05	1.2E-05	1.2E-05	1.2E-05	1.2E-05	1.2E-05	1.2E-05
	ENKD1	1.2E-06	4.3E-06	5.9E-06	3.4E-06	0.0E+00	0.0E+00	0.0E+00	0.0E+00	0.0E+00	0.0E+00	0.0E+00	1.5E-05	0.0E+00	0.0E+00	0.0E+00	0.0E+00	0.0E+00	7.8E-06	7.8E-06	7.8E-06	7.8E-06	7.8E-06	7.8E-06	7.8E-06	7.8E-06	7.8E-06	7.8E-06	7.8E-06	7.8E-06	7.8E-06	7.8E-06	7.8E-06	7.8E-06	7.8E-06	7.8E-06	0.0E+00	7.8E-06	0.0E+00	7.8E-06	7.8E-06	7.8E-06	7.8E-06	0.0E+00	0.0E+00	0.0E+00	7.8E-06	7.8E-06	0.0E+00
	ENSOARG00000000290	1.2E-05	4.5E-06	1.9E-05	4.3E-06	1.2E-05	1.2E-05	1.2E-05	0.0E+00	9.7E-06	1.2E-05	1.2E-05	1.2E-05	2.2E-05	1.2E-05	1.2E-05	1.2E-05	1.2E-05	2.2E-05	2.2E-05	2.2E-05	2.2E-05	2.2E-05	2.2E-05	2.2E-05	2.2E-05	1.2E-05	2.2E-05	1.2E-05	2.2E-05	2.2E-05	2.2E-05	2.2E-05	2.2E-05	2.2E-05	2.2E-05	1.2E-05	2.2E-05	1.2E-05	2.2E-05	1.2E-05	2.2E-05	2.2E-05	2.2E-05	1.2E-05	2.2E-05	2.2E-05	2.2E-05	2.2E-05
	ENSOARG00000000318	4.7E-06	2.7E-06	6.1E-06	1.5E-09	6.1E-06	0.0E+00	0.0E+00	6.1E-06	6.1E-06	6.1E-06	6.1E-06	6.1E-06	6.1E-06	0.0E+00	6.1E-06	6.1E-06	6.1E-06	6.1E-06	6.1E-06	6.1E-06	6.1E-06	6.1E-06	6.1E-06	6.1E-06	6.1E-06	6.1E-06	6.1E-06	6.1E-06	6.1E-06	6.1E-06	6.1E-06	6.1E-06	6.1E-06	6.1E-06	6.1E-06	6.1E-06	6.1E-06	6.1E-06	6.1E-06	6.1E-06	6.1E-06	6.1E-06	6.1E-06	6.1E-06	6.1E-06	6.1E-06	6.1E-06	6.1E-06
	ENSOARG00000000423	5.3E-06	5.1E-06	1.1E-05	5.5E-06	9.9E-06	9.9E-06	0.0E+00	0.0E+00	9.9E-06	9.9E-06	9.9E-06	0.0E+00	0.0E+00	0.0E+00	0.0E+00	9.9E-06	9.9E-06	9.9E-06	9.9E-06	0.0E+00	9.9E-06	9.9E-06	9.9E-06	9.9E-06	9.9E-06	9.9E-06	9.9E-06	9.9E-06	9.9E-06	9.9E-06	9.9E-06	9.9E-06	9.9E-06	9.9E-06	9.9E-06	9.9E-06	9.9E-06	9.9E-06	9.9E-06	9.9E-06	9.9E-06	9.9E-06	9.9E-06	9.9E-06	9.9E-06	2.9E-05	9.9E-06	9.9E-06
	ENSOARG00000001195	8.4E-06	5.8E-06	2.4E-05	2.6E-06	1.2E-05	1.2E-05	1.2E-05	1.2E-05	0.0E+00	1.2E-05	1.2E-05	0.0E+00	0.0E+00	1.2E-05	0.0E+00	1.2E-05	1.2E-05	1.2E-05	2.4E-05	2.4E-05	2.4E-05	2.4E-05	2.4E-05	2.4E-05	2.4E-05	2.4E-05	2.4E-05	2.4E-05	2.4E-05	2.4E-05	2.4E-05	1.2E-05	2.4E-05	2.4E-05	2.4E-05	2.4E-05	2.4E-05	2.4E-05	2.4E-05	2.4E-05	2.4E-05	2.4E-05	2.4E-05	2.4E-05	2.4E-05	2.4E-05	2.4E-05	2.4E-05
	ENSOARG00000001217	2.2E-06	3.1E-06	6.9E-06	3.6E-06	4.7E-06	0.0E+00	0.0E+00	4.7E-06	0.0E+00	0.0E+00	0.0E+00	4.7E-06	9.4E-06	0.0E+00	4.7E-06	0.0E+00	0.0E+00	9.4E-06	9.4E-06	9.4E-06	9.4E-06	4.7E-06	4.7E-06	9.4E-06	9.4E-06	9.4E-06	4.7E-06	9.4E-06	0.0E+00	9.4E-06	9.4E-06	9.4E-06	9.4E-06	9.4E-06	9.4E-06	9.4E-06	0.0E+00	9.4E-06	9.4E-06	9.4E-06	4.7E-06	9.4E-06	9.4E-06	0.0E+00	4.7E-06	0.0E+00	9.4E-06	9.4E-06
	ENSOARG00000001876	3.2E-06	1.8E-06	4.2E-06	6.6E-10	4.2E-06	4.2E-06	4.2E-06	4.2E-06	0.0E+00	4.2E-06	4.2E-06	4.2E-06	0.0E+00	4.2E-06	0.0E+00	4.2E-06	4.1E-06	4.2E-06	4.2E-06	4.2E-06	4.2E-06	4.2E-06	4.2E-06	4.2E-06	4.2E-06	4.2E-06	4.2E-06	4.2E-06	4.2E-06	4.2E-06	4.2E-06	4.2E-06	4.2E-06	4.2E-06	4.2E-06	4.2E-06	4.2E-06	4.2E-06	4.2E-06	4.2E-06	4.2E-06	4.2E-06	4.2E-06	4.2E-06	4.2E-06	4.2E-06	4.2E-06	4.2E-06
	ENSOARG00000002708	1.7E-06	2.2E-06	4.4E-06	4.3E-21	4.4E-06	0.0E+00	4.4E-06	0.0E+00	4.4E-06	0.0E+00	0.0E+00	0.0E+00	4.4E-06	0.0E+00	4.4E-06	0.0E+00	0.0E+00	4.4E-06	4.4E-06	4.4E-06	4.4E-06	4.4E-06	4.4E-06	4.4E-06	4.4E-06	4.4E-06	4.4E-06	4.4E-06	4.4E-06	4.4E-06	4.4E-06	4.4E-06	4.4E-06	4.4E-06	4.4E-06	4.4E-06	4.4E-06	4.4E-06	4.4E-06	4.4E-06	4.4E-06	4.4E-06	4.4E-06	4.4E-06	4.4E-06	4.4E-06	4.4E-06	4.4E-06
	ENSOARG00000003534	7.8E-07	1.9E-06	4.3E-06	1.8E-06	0.0E+00	0.0E+00	0.0E+00	5.1E-06	0.0E+00	0.0E+00	0.0E+00	5.1E-06	0.0E+00	0.0E+00	0.0E+00	0.0E+00	0.0E+00	5.1E-06	5.1E-06	5.1E-06	5.1E-06	5.1E-06	5.1E-06	5.1E-06	5.1E-06	5.1E-06	5.1E-06	5.1E-06	5.1E-06	5.1E-06	5.1E-06	5.1E-06	5.1E-06	5.1E-06	5.1E-06	5.1E-06	5.1E-06	5.1E-06	5.1E-06	5.1E-06	5.1E-06	5.1E-06	0.0E+00	0.0E+00	5.1E-06	5.1E-06	5.1E-06	5.1E-06
	ENSOARG00000003783	3.9E-06	6.0E-06	9.1E-06	5.7E-06	0.0E+00	0.0E+00	0.0E+00	0.0E+00	1.3E-05	0.0E+00	1.3E-05	0.0E+00	1.2E-05	0.0E+00	4.4E-08	1.3E-05	0.0E+00	1.3E-05	1.3E-05	1.3E-05	1.3E-05	1.3E-05	1.3E-05	1.3E-05	1.3E-05	1.3E-05	1.3E-05	1.3E-05	1.3E-05	1.3E-05	1.3E-05	1.3E-05	1.3E-05	1.3E-05	1.3E-05	1.3E-05	1.3E-05	1.3E-05	1.3E-05	0.0E+00	1.3E-05	1.3E-05	1.3E-05	0.0E+00	1.3E-05	1.3E-05	0.0E+00	1.3E-05
	ENSOARG00000003858	1.2E-06	1.8E-06	3.5E-06	9.5E-07	0.0E+00	3.8E-06	3.8E-06	0.0E+00	0.0E+00	0.0E+00	1.0E-08	0.0E+00	0.0E+00	0.0E+00	3.8E-06	3.8E-06	0.0E+00	3.4E-08	3.8E-06	0.0E+00	3.8E-06	3.8E-06	3.8E-06	3.8E-06	3.8E-06	3.8E-06	3.8E-06	3.8E-06	3.8E-06	3.8E-06	3.8E-06	3.8E-06	3.8E-06	3.8E-06	3.8E-06	3.8E-06	3.8E-06	3.8E-06	3.8E-06	3.8E-06	3.8E-06	3.8E-06	3.8E-06	3.8E-06	3.8E-06	3.8E-06	0.0E+00	3.8E-06
	ENSOARG00000006290	4.0E-06	6.2E-06	1.2E-05	3.6E-06	0.0E+00	1.3E-05	1.3E-05	0.0E+00	0.0E+00	0.0E+00	0.0E+00	1.3E-05	7.7E-08	0.0E+00	1.3E-05	0.0E+00	0.0E+00	1.3E-05	1.3E-05	1.3E-05	1.3E-05	1.3E-05	1.3E-05	0.0E+00	1.3E-05	1.3E-05	1.3E-05	1.3E-05	1.3E-05	1.3E-05	1.3E-05	0.0E+00	1.3E-05	1.3E-05	1.3E-05	1.3E-05	1.3E-05	1.3E-05	1.3E-05	1.3E-05	1.3E-05	1.3E-05	0.0E+00	1.3E-05	1.3E-05	1.3E-05	1.3E-05	1.3E-05
	ENSOARG00000006767	1.1E-05	6.7E-06	1.6E-05	7.2E-06	2.5E-05	9.2E-06	9.2E-06	9.2E-06	2.3E-07	9.2E-06	9.2E-06	9.2E-06	9.2E-06	2.5E-05	9.2E-06	9.2E-06	9.2E-06	9.2E-06	2.2E-05	2.2E-05	9.2E-06	9.2E-06	9.2E-06	2.2E-05	9.2E-06	9.2E-06	9.2E-06	9.2E-06	9.2E-06	2.2E-05	9.2E-06	9.2E-06	2.2E-05	2.2E-05	2.2E-05	9.2E-06	9.2E-06	9.2E-06	9.2E-06	9.2E-06	2.2E-05	9.2E-06	2.2E-05	2.2E-05	9.2E-06	2.2E-05	2.2E-05	2.2E-05
	ENSOARG00000006790	2.7E-06	2.6E-06	4.7E-06	1.3E-06	0.0E+00	0.0E+00	4.9E-06	4.9E-06	0.0E+00	4.9E-06	4.9E-06	0.0E+00	4.9E-06	4.9E-06	0.0E+00	4.9E-06	0.0E+00	4.9E-06	4.9E-06	4.9E-06	0.0E+00	4.9E-06	4.9E-06	4.9E-06	4.9E-06	4.9E-06	4.9E-06	4.9E-06	4.9E-06	4.9E-06	4.9E-06	4.9E-06	4.9E-06	8.3E-06	4.9E-06	4.9E-06	4.9E-06	4.9E-06	4.9E-06	4.9E-06	4.9E-06	4.9E-06	4.9E-06	4.9E-06	4.9E-06	4.9E-06	4.9E-06	4.9E-06
	ENSOARG00000007171	1.4E-06	3.5E-06	6.0E-06	4.5E-06	0.0E+00	0.0E+00	0.0E+00	9.3E-06	0.0E+00	9.3E-06	0.0E+00	0.0E+00	0.0E+00	0.0E+00	0.0E+00	0.0E+00	0.0E+00	9.3E-06	0.0E+00	9.3E-06	9.3E-06	9.3E-06	0.0E+00	0.0E+00	0.0E+00	0.0E+00	0.0E+00	9.3E-06	9.3E-06	9.3E-06	9.3E-06	9.3E-06	9.3E-06	9.3E-06	9.3E-06	9.3E-06	0.0E+00	9.3E-06	9.3E-06	0.0E+00	9.3E-06	0.0E+00	9.3E-06	0.0E+00	9.3E-06	0.0E+00	0.0E+00	9.3E-06
	ENSOARG00000008753	1.8E-05	1.5E-05	3.6E-05	6.0E-06	0.0E+00	2.1E-05	4.2E-05	3.9E-05	2.1E-05	2.1E-05	0.0E+00	0.0E+00	2.1E-05	3.4E-05	0.0E+00	2.1E-05	1.7E-05	3.8E-05	3.8E-05	3.8E-05	3.8E-05	3.8E-05	3.8E-05	3.8E-05	3.8E-05	3.8E-05	3.8E-05	3.8E-05	3.8E-05	3.8E-05	3.8E-05	3.8E-05	3.8E-05	3.8E-05	3.8E-05	3.9E-05	3.8E-05	3.8E-05	3.8E-05	3.8E-05	3.8E-05	3.8E-05	3.8E-05	3.8E-05	3.8E-05	3.8E-05	3.8E-05	3.8E-05
	ENSOARG00000010314	0.0E+00	0.0E+00	2.9E-08	5.8E-08	0.0E+00	0.0E+00	0.0E+00	0.0E+00	0.0E+00	0.0E+00	0.0E+00	0.0E+00	0.0E+00	0.0E+00	0.0E+00	0.0E+00	0.0E+00	0.0E+00	6.1E-09	3.1E-08	6.1E-09	3.1E-08	1.8E-08	6.1E-09	6.1E-09	1.8E-08	1.8E-08	1.8E-08	1.8E-08	6.1E-08	3.1E-08	6.1E-09	1.2E-07	3.1E-08	3.1E-08	6.1E-09	6.1E-09	2.4E-07	3.1E-08	3.1E-08	0.0E+00	2.6E-07	1.8E-08	0.0E+00	1.3E-07	3.7E-08	5.5E-08	0.0E+00
	ENSOARG00000011094	3.0E-06	7.8E-06	1.7E-05	1.2E-05	0.0E+00	0.0E+00	0.0E+00	0.0E+00	2.6E-05	0.0E+00	0.0E+00	0.0E+00	0.0E+00	1.3E-05	6.6E-09	0.0E+00	3.9E-08	1.3E-05	0.0E+00	2.6E-05	0.0E+00	2.6E-05	0.0E+00	2.6E-05	2.6E-05	0.0E+00	2.6E-05	0.0E+00	2.6E-05	2.6E-05	2.9E-07	0.0E+00	2.6E-05	2.6E-05	2.6E-05	0.0E+00	0.0E+00	2.6E-05	2.6E-05	2.6E-05	2.6E-05	2.6E-05	0.0E+00	2.6E-05	2.6E-05	1.3E-05	2.6E-05	0.0E+00
	ENSOARG00000012678	1.1E-06	1.4E-06	2.3E-06	1.0E-06	2.8E-06	0.0E+00	2.8E-06	2.8E-06	0.0E+00	0.0E+00	2.8E-06	0.0E+00	0.0E+00	2.8E-06	0.0E+00	0.0E+00	0.0E+00	2.8E-06	2.8E-06	2.8E-06	2.8E-06	0.0E+00	2.8E-06	2.8E-06	2.8E-06	2.8E-06	2.8E-06	2.8E-06	2.8E-06	2.8E-06	0.0E+00	2.8E-06	2.8E-06	2.8E-06	2.8E-06	2.8E-06	2.8E-06	2.8E-06	0.0E+00	2.8E-06	2.8E-06	2.8E-06	0.0E+00	2.8E-06	2.8E-06	2.8E-06	0.0E+00	2.8E-06
	ENSOARG00000013103	0.0E+00	0.0E+00	8.4E-06	7.6E-06	0.0E+00	0.0E+00	0.0E+00	0.0E+00	0.0E+00	0.0E+00	0.0E+00	0.0E+00	0.0E+00	0.0E+00	0.0E+00	0.0E+00	0.0E+00	0.0E+00	0.0E+00	0.0E+00	1.5E-05	1.5E-05	1.5E-05	1.5E-05	1.5E-05	1.5E-05	0.0E+00	1.5E-05	1.5E-05	0.0E+00	0.0E+00	0.0E+00	0.0E+00	0.0E+00	1.5E-05	1.5E-05	1.5E-05	0.0E+00	1.5E-05	1.5E-05	1.5E-05	0.0E+00	1.5E-05	1.5E-05	0.0E+00	0.0E+00	1.5E-05	1.5E-05
	ENSOARG00000013815	1.7E-05	8.4E-06	2.8E-05	4.4E-06	1.8E-05	8.5E-06	8.5E-06	8.5E-06	1.8E-05	2.6E-05	2.6E-05	2.6E-05	8.5E-06	8.5E-06	2.6E-05	8.5E-06	2.5E-05	3.6E-05	2.6E-05	2.6E-05	2.6E-05	2.6E-05	2.6E-05	2.6E-05	3.6E-05	2.6E-05	2.6E-05	2.6E-05	2.6E-05	2.6E-05	2.6E-05	2.6E-05	2.6E-05	2.6E-05	2.6E-05	3.4E-05	3.6E-05	3.6E-05	2.6E-05	2.6E-05	2.6E-05	2.6E-05	3.6E-05	2.6E-05	2.6E-05	3.6E-05	8.5E-06	2.6E-05
	ENSOARG00000013969	1.8E-06	2.1E-06	3.9E-06	5.2E-07	0.0E+00	0.0E+00	0.0E+00	0.0E+00	4.0E-06	0.0E+00	4.0E-06	4.0E-06	0.0E+00	0.0E+00	4.0E-06	4.0E-06	4.0E-06	4.0E-06	4.0E-06	4.0E-06	4.0E-06	4.0E-06	4.0E-06	4.0E-06	4.0E-06	4.0E-06	4.0E-06	4.0E-06	4.0E-06	4.0E-06	4.0E-06	4.0E-06	4.0E-06	4.0E-06	4.0E-06	4.0E-06	4.0E-06	4.0E-06	4.0E-06	4.0E-06	4.0E-06	4.0E-06	4.0E-06	4.0E-06	4.0E-06	4.0E-06	4.0E-06	4.0E-06
	ENSOARG00000014633	0.0E+00	0.0E+00	1.9E-08	3.1E-08	0.0E+00	0.0E+00	0.0E+00	0.0E+00	0.0E+00	0.0E+00	0.0E+00	0.0E+00	0.0E+00	0.0E+00	0.0E+00	0.0E+00	0.0E+00	1.9E-08	3.8E-08	7.9E-08	2.8E-08	6.4E-09	7.9E-08	1.5E-08	6.4E-09	1.5E-08	7.9E-08	4.7E-08	5.5E-08	4.3E-09	4.7E-08	7.9E-08	1.1E-07	2.8E-08	1.1E-07	2.8E-08	2.1E-09	8.7E-08	0.0E+00	0.0E+00	0.0E+00	0.0E+00	0.0E+00	0.0E+00	4.5E-08	6.4E-09	0.0E+00	0.0E+00
	ENSOARG00000014691	3.5E-06	2.5E-06	6.0E-06	1.4E-06	6.5E-06	3.3E-06	6.5E-06	6.5E-06	3.3E-06	6.5E-06	3.3E-06	0.0E+00	0.0E+00	3.3E-06	0.0E+00	3.3E-06	3.3E-06	6.5E-06	6.5E-06	6.5E-06	6.5E-06	6.5E-06	6.6E-06	6.5E-06	6.5E-06	6.5E-06	3.3E-06	6.5E-06	6.5E-06	6.5E-06	6.5E-06	6.5E-06	6.6E-06	6.5E-06	6.5E-06	6.6E-06	6.5E-06	6.5E-06	6.5E-06	6.5E-06	6.5E-06	3.3E-06	6.5E-06	6.5E-06	6.5E-06	6.5E-06	6.5E-06	6.5E-06
	ENSOARG00000014964	2.5E-05	7.9E-06	3.1E-05	2.4E-06	3.1E-05	2.2E-05	3.1E-05	2.0E-05	1.1E-05	3.1E-05	1.1E-05	2.0E-05	2.0E-05	3.1E-05	3.1E-05	3.1E-05	3.1E-05	3.1E-05	3.1E-05	3.1E-05	3.1E-05	3.1E-05	3.1E-05	3.1E-05	3.1E-05	3.1E-05	3.1E-05	3.1E-05	3.1E-05	3.1E-05	3.1E-05	3.1E-05	3.1E-05	3.1E-05	3.1E-05	3.1E-05	3.1E-05	3.1E-05	2.0E-05	3.1E-05	3.1E-05	3.1E-05	3.1E-05	3.1E-05	3.1E-05	3.1E-05	3.1E-05	3.1E-05
	ENSOARG00000016327	2.8E-06	3.1E-06	5.8E-06	1.1E-06	0.0E+00	6.0E-06	6.0E-06	6.0E-06	0.0E+00	0.0E+00	0.0E+00	0.0E+00	0.0E+00	6.0E-06	6.0E-06	6.0E-06	0.0E+00	6.0E-06	6.0E-06	6.0E-06	6.0E-06	6.0E-06	6.0E-06	6.0E-06	6.0E-06	6.0E-06	6.0E-06	6.0E-06	6.0E-06	6.0E-06	6.0E-06	6.0E-06	6.0E-06	6.0E-06	6.0E-06	6.0E-06	6.0E-06	6.0E-06	6.0E-06	6.0E-06	6.0E-06	6.0E-06	6.0E-06	6.0E-06	6.0E-06	6.0E-06	6.0E-06	6.0E-06
	ENSOARG00000017113	1.2E-06	1.8E-06	3.0E-06	1.5E-06	0.0E+00	0.0E+00	0.0E+00	3.7E-06	3.7E-06	3.7E-06	3.7E-06	0.0E+00	0.0E+00	0.0E+00	0.0E+00	0.0E+00	0.0E+00	3.7E-06	3.7E-06	3.7E-06	3.7E-06	3.7E-06	3.7E-06	3.7E-06	3.7E-06	0.0E+00	3.7E-06	3.7E-06	3.7E-06	3.7E-06	3.7E-06	3.7E-06	3.7E-06	0.0E+00	3.7E-06	3.7E-06	3.7E-06	1.3E-09	0.0E+00	0.0E+00	3.7E-06	3.7E-06	3.7E-06	0.0E+00	3.7E-06	3.7E-06	3.7E-06	3.7E-06
	ENSOARG00000018733	2.1E-06	1.8E-06	4.0E-06	1.4E-06	3.0E-06	0.0E+00	0.0E+00	3.0E-06	0.0E+00	2.0E-08	3.0E-06	3.0E-06	0.0E+00	3.0E-06	3.0E-06	3.0E-06	5.7E-06	5.7E-06	3.0E-06	3.0E-06	5.7E-06	3.0E-06	5.7E-06	5.7E-06	5.5E-06	3.0E-06	3.0E-06	3.0E-06	3.0E-06	3.0E-06	3.0E-06	3.0E-06	3.0E-06	5.7E-06	5.7E-06	5.7E-06	5.7E-06	3.0E-06	6.6E-06	3.0E-06	5.7E-06	6.6E-06	3.0E-06	3.0E-06	5.7E-06	3.0E-06	3.0E-06	5.7E-06
	ENSOARG00000018879	2.5E-06	1.4E-06	3.3E-06	3.6E-09	0.0E+00	3.3E-06	3.3E-06	3.3E-06	3.3E-06	3.3E-06	3.3E-06	0.0E+00	3.3E-06	0.0E+00	3.3E-06	3.3E-06	3.3E-06	3.3E-06	3.3E-06	3.3E-06	3.3E-06	3.3E-06	3.3E-06	3.3E-06	3.3E-06	3.3E-06	3.3E-06	3.3E-06	3.3E-06	3.3E-06	3.3E-06	3.3E-06	3.3E-06	3.3E-06	3.3E-06	3.3E-06	3.3E-06	3.3E-06	3.3E-06	3.3E-06	3.3E-06	3.3E-06	3.3E-06	3.3E-06	3.3E-06	3.3E-06	3.3E-06	3.3E-06
	ENSOARG00000019307	2.3E-06	1.3E-06	3.0E-06	3.4E-21	3.0E-06	3.0E-06	3.0E-06	3.0E-06	0.0E+00	3.0E-06	3.0E-06	3.0E-06	3.0E-06	3.0E-06	0.0E+00	0.0E+00	3.0E-06	3.0E-06	3.0E-06	3.0E-06	3.0E-06	3.0E-06	3.0E-06	3.0E-06	3.0E-06	3.0E-06	3.0E-06	3.0E-06	3.0E-06	3.0E-06	3.0E-06	3.0E-06	3.0E-06	3.0E-06	3.0E-06	3.0E-06	3.0E-06	3.0E-06	3.0E-06	3.0E-06	3.0E-06	3.0E-06	3.0E-06	3.0E-06	3.0E-06	3.0E-06	3.0E-06	3.0E-06
	ENSOARG00000020286	2.0E-06	1.1E-06	2.6E-06	3.8E-21	2.6E-06	2.6E-06	2.6E-06	2.6E-06	0.0E+00	0.0E+00	2.6E-06	2.6E-06	2.6E-06	2.6E-06	0.0E+00	2.6E-06	2.6E-06	2.6E-06	2.6E-06	2.6E-06	2.6E-06	2.6E-06	2.6E-06	2.6E-06	2.6E-06	2.6E-06	2.6E-06	2.6E-06	2.6E-06	2.6E-06	2.6E-06	2.6E-06	2.6E-06	2.6E-06	2.6E-06	2.6E-06	2.6E-06	2.6E-06	2.6E-06	2.6E-06	2.6E-06	2.6E-06	2.6E-06	2.6E-06	2.6E-06	2.6E-06	2.6E-06	2.6E-06
	ENSOARG00000020635	8.3E-07	1.3E-06	2.4E-06	8.1E-07	2.7E-06	0.0E+00	2.7E-06	2.7E-06	0.0E+00	2.7E-06	0.0E+00	0.0E+00	0.0E+00	0.0E+00	0.0E+00	0.0E+00	0.0E+00	2.7E-06	2.7E-06	2.7E-06	0.0E+00	2.7E-06	2.7E-06	2.7E-06	2.7E-06	2.7E-06	2.7E-06	2.7E-06	2.7E-06	2.7E-06	2.7E-06	2.7E-06	2.7E-06	2.7E-08	2.7E-06	2.7E-06	2.7E-06	2.7E-06	0.0E+00	2.7E-06	2.7E-06	2.7E-06	2.7E-06	2.7E-06	2.7E-06	2.7E-06	2.7E-06	0.0E+00
	ENSOARG00000020948	7.1E-06	2.2E-06	8.3E-06	1.4E-06	3.8E-06	7.6E-06	3.8E-06	3.8E-06	7.6E-06	7.6E-06	7.6E-06	7.6E-06	7.6E-06	7.6E-06	7.6E-06	7.6E-06	1.2E-05	7.6E-06	7.6E-06	7.7E-06	7.6E-06	7.6E-06	7.6E-06	7.6E-06	1.1E-05	7.6E-06	7.6E-06	1.1E-05	7.6E-06	7.6E-06	7.6E-06	7.6E-06	7.6E-06	7.6E-06	7.6E-06	7.6E-06	7.6E-06	7.7E-06	7.6E-06	7.6E-06	7.6E-06	1.1E-05	7.6E-06	7.6E-06	7.6E-06	7.6E-06	7.6E-06	1.1E-05
	ENSOARG00000021100	9.5E-06	4.0E-06	1.6E-05	5.5E-06	5.9E-06	5.9E-06	5.9E-06	1.4E-05	1.2E-05	1.4E-05	1.4E-05	1.4E-05	1.4E-05	5.9E-06	5.9E-06	5.9E-06	5.9E-06	1.4E-05	5.9E-06	2.0E-05	2.0E-05	5.9E-06	2.0E-05	5.9E-06	2.0E-05	2.0E-05	5.9E-06	1.4E-05	1.4E-05	2.0E-05	2.0E-05	5.9E-06	1.4E-05	5.9E-06	1.4E-05	2.0E-05	2.0E-05	5.9E-06	1.4E-05	2.0E-05	2.0E-05	2.0E-05	2.0E-05	1.4E-05	2.0E-05	2.0E-05	1.4E-05	1.4E-05
	EPHB4	6.0E-06	5.7E-06	1.1E-05	2.4E-06	0.0E+00	0.0E+00	1.1E-05	1.1E-05	1.1E-05	0.0E+00	1.1E-05	1.1E-05	1.1E-05	0.0E+00	1.1E-05	0.0E+00	0.0E+00	1.1E-05	1.1E-05	1.1E-05	1.1E-05	0.0E+00	1.1E-05	1.1E-05	1.1E-05	1.1E-05	1.1E-05	1.1E-05	1.1E-05	1.1E-05	0.0E+00	1.1E-05	1.1E-05	1.1E-05	1.1E-05	1.1E-05	1.1E-05	1.1E-05	1.1E-05	1.1E-05	1.1E-05	1.1E-05	1.1E-05	1.1E-05	1.1E-05	0.0E+00	1.1E-05	1.1E-05
	EPS15L1	3.7E-06	3.6E-06	6.8E-06	8.9E-07	6.9E-06	0.0E+00	6.9E-06	0.0E+00	0.0E+00	6.9E-06	6.9E-06	0.0E+00	6.9E-06	0.0E+00	0.0E+00	6.9E-06	6.9E-06	6.9E-06	6.9E-06	6.9E-06	6.9E-06	6.9E-06	6.9E-06	6.9E-06	6.9E-06	6.9E-06	6.9E-06	6.9E-06	6.9E-06	6.9E-06	6.9E-06	6.9E-06	6.9E-06	6.9E-06	6.9E-06	6.9E-06	6.9E-06	6.9E-06	6.9E-06	6.9E-06	6.9E-06	0.0E+00	6.9E-06	6.9E-06	6.9E-06	6.9E-06	6.9E-06	6.9E-06
	ERBB4	2.8E-06	1.6E-06	3.6E-06	2.7E-10	0.0E+00	3.6E-06	3.6E-06	0.0E+00	3.6E-06	3.6E-06	0.0E+00	3.6E-06	3.6E-06	3.6E-06	3.6E-06	3.6E-06	3.6E-06	3.6E-06	3.6E-06	3.6E-06	3.6E-06	3.6E-06	3.6E-06	3.6E-06	3.6E-06	3.6E-06	3.6E-06	3.6E-06	3.6E-06	3.6E-06	3.6E-06	3.6E-06	3.6E-06	3.6E-06	3.6E-06	3.6E-06	3.6E-06	3.6E-06	3.6E-06	3.6E-06	3.6E-06	3.6E-06	3.6E-06	3.6E-06	3.6E-06	3.6E-06	3.6E-06	3.6E-06
	EXOSC8	1.5E-05	6.8E-06	1.8E-05	6.8E-21	1.8E-05	1.8E-05	1.8E-05	1.8E-05	0.0E+00	1.8E-05	0.0E+00	1.8E-05	1.8E-05	1.8E-05	1.8E-05	1.8E-05	1.8E-05	1.8E-05	1.8E-05	1.8E-05	1.8E-05	1.8E-05	1.8E-05	1.8E-05	1.8E-05	1.8E-05	1.8E-05	1.8E-05	1.8E-05	1.8E-05	1.8E-05	1.8E-05	1.8E-05	1.8E-05	1.8E-05	1.8E-05	1.8E-05	1.8E-05	1.8E-05	1.8E-05	1.8E-05	1.8E-05	1.8E-05	1.8E-05	1.8E-05	1.8E-05	1.8E-05	1.8E-05
	FAM118A	2.3E-06	1.6E-06	3.4E-06	4.3E-09	3.4E-06	0.0E+00	0.0E+00	3.4E-06	0.0E+00	3.4E-06	3.4E-06	3.4E-06	3.4E-06	3.4E-06	3.4E-06	3.4E-06	0.0E+00	3.4E-06	3.4E-06	3.4E-06	3.4E-06	3.4E-06	3.4E-06	3.4E-06	3.4E-06	3.4E-06	3.4E-06	3.4E-06	3.4E-06	3.4E-06	3.4E-06	3.4E-06	3.4E-06	3.4E-06	3.4E-06	3.4E-06	3.4E-06	3.4E-06	3.4E-06	3.4E-06	3.4E-06	3.4E-06	3.4E-06	3.4E-06	3.4E-06	3.4E-06	3.4E-06	3.4E-06
	FAM179A	3.4E-06	2.4E-06	6.2E-06	1.6E-06	2.6E-06	0.0E+00	2.7E-06	6.7E-06	2.7E-06	4.0E-06	4.0E-06	4.0E-06	4.0E-06	0.0E+00	6.7E-06	6.7E-06	1.3E-09	4.0E-06	6.7E-06	6.7E-06	6.7E-06	6.7E-06	6.7E-06	6.7E-06	6.7E-06	6.7E-06	6.7E-06	6.7E-06	6.7E-06	6.7E-06	6.7E-06	6.7E-06	6.7E-06	1.1E-05	6.7E-06	4.0E-06	6.7E-06	6.7E-06	6.7E-06	2.7E-06	6.7E-06	2.7E-06	6.7E-06	0.0E+00	6.7E-06	4.0E-06	6.7E-06	6.7E-06
	FBN1	4.3E-06	1.3E-06	5.1E-06	2.2E-06	4.7E-06	4.7E-06	4.7E-06	4.7E-06	0.0E+00	4.7E-06	4.7E-06	4.7E-06	4.7E-06	4.7E-06	4.7E-06	4.7E-06	4.7E-06	4.7E-06	4.7E-06	4.7E-06	4.7E-06	1.3E-05	4.7E-06	0.0E+00	1.3E-05	4.7E-06	4.7E-06	4.7E-06	4.7E-06	4.7E-06	4.7E-06	4.7E-06	4.7E-06	4.7E-06	4.7E-06	4.7E-06	4.7E-06	4.7E-06	4.7E-06	4.7E-06	4.7E-06	1.3E-05	4.7E-06	4.7E-06	4.7E-06	1.3E-05	4.7E-06	4.7E-06
	FBXL3	0.0E+00	0.0E+00	2.1E-05	7.0E-06	0.0E+00	0.0E+00	0.0E+00	0.0E+00	0.0E+00	0.0E+00	0.0E+00	0.0E+00	0.0E+00	0.0E+00	0.0E+00	0.0E+00	0.0E+00	2.3E-05	2.3E-05	2.3E-05	2.3E-05	2.3E-05	2.3E-05	2.3E-05	0.0E+00	2.3E-05	2.3E-05	2.3E-05	2.3E-05	2.3E-05	2.3E-05	2.3E-05	2.3E-05	2.3E-05	2.3E-05	2.3E-05	2.3E-05	2.3E-05	2.3E-05	2.3E-05	2.3E-05	2.3E-05	2.3E-05	2.3E-05	2.3E-05	2.3E-05	2.3E-05	2.3E-05
	FBXW2	3.1E-06	1.4E-06	3.6E-06	5.5E-10	3.6E-06	3.6E-06	3.6E-06	0.0E+00	3.6E-06	3.6E-06	0.0E+00	3.6E-06	3.6E-06	3.6E-06	3.6E-06	3.6E-06	3.6E-06	3.6E-06	3.6E-06	3.6E-06	3.6E-06	3.6E-06	3.6E-06	3.6E-06	3.6E-06	3.6E-06	3.6E-06	3.6E-06	3.6E-06	3.6E-06	3.6E-06	3.6E-06	3.6E-06	3.6E-06	3.6E-06	3.6E-06	3.6E-06	3.6E-06	3.6E-06	3.6E-06	3.6E-06	3.6E-06	3.6E-06	3.6E-06	3.6E-06	3.6E-06	3.6E-06	3.6E-06
	FCRLB	5.3E-07	1.3E-06	2.4E-06	1.6E-06	0.0E+00	0.0E+00	0.0E+00	0.0E+00	0.0E+00	3.5E-06	0.0E+00	0.0E+00	3.5E-06	0.0E+00	0.0E+00	0.0E+00	0.0E+00	3.5E-06	3.5E-06	3.5E-06	3.5E-06	3.5E-06	3.5E-06	3.5E-06	3.5E-06	0.0E+00	3.5E-06	3.5E-06	3.5E-06	3.5E-06	3.5E-06	3.5E-06	3.5E-06	3.5E-06	3.5E-06	3.5E-06	3.5E-06	0.0E+00	3.5E-06	3.5E-06	3.5E-06	0.0E+00	3.5E-06	0.0E+00	0.0E+00	3.5E-06	3.5E-06	3.5E-06
	FGD6	2.6E-06	1.8E-06	4.2E-06	9.4E-07	3.7E-06	3.7E-06	3.7E-06	0.0E+00	3.7E-06	3.7E-06	0.0E+00	3.7E-06	3.7E-06	0.0E+00	3.7E-06	0.0E+00	3.7E-06	3.7E-06	3.7E-06	3.7E-06	3.7E-06	3.7E-06	3.7E-06	3.7E-06	3.7E-06	3.7E-06	3.7E-06	3.7E-06	3.7E-06	3.7E-06	5.9E-06	3.7E-06	3.7E-06	3.7E-06	3.7E-06	3.7E-06	3.7E-06	5.9E-06	3.7E-06	3.7E-06	5.9E-06	3.7E-06	3.7E-06	3.7E-06	5.9E-06	3.7E-06	3.7E-06	3.7E-06
	FILIP1L	3.0E-06	9.0E-07	3.9E-06	1.6E-06	0.0E+00	3.2E-06	3.2E-06	3.2E-06	3.2E-06	3.2E-06	3.2E-06	3.2E-06	3.2E-06	3.2E-06	3.2E-06	3.2E-06	3.2E-06	3.2E-06	3.2E-06	3.2E-06	7.4E-06	3.2E-06	3.2E-06	7.4E-06	3.2E-06	7.4E-06	3.2E-06	3.2E-06	3.2E-06	3.2E-06	3.2E-06	3.2E-06	3.2E-06	7.4E-06	3.2E-06	3.2E-06	3.2E-06	3.2E-06	3.2E-06	3.2E-06	7.4E-06	7.4E-06	3.2E-06	3.2E-06	3.2E-06	3.2E-06	3.2E-06	3.2E-06
	FLNB	5.6E-06	3.2E-06	9.1E-06	3.8E-06	7.3E-06	0.0E+00	0.0E+00	7.3E-06	7.3E-06	7.4E-06	7.3E-06	7.3E-06	7.3E-06	7.3E-06	7.3E-06	0.0E+00	7.3E-06	7.3E-06	7.3E-06	7.3E-06	7.3E-06	7.3E-06	1.7E-05	7.3E-06	7.3E-06	7.3E-06	7.3E-06	7.3E-06	7.3E-06	7.3E-06	7.3E-06	7.3E-06	7.3E-06	7.3E-06	7.3E-06	7.3E-06	7.3E-06	1.7E-05	7.3E-06	7.3E-06	7.3E-06	7.3E-06	1.7E-05	1.7E-05	1.7E-05	7.3E-06	7.3E-06	7.3E-06
	FLT4	5.7E-06	1.1E-08	8.6E-06	3.3E-06	5.7E-06	5.7E-06	5.8E-06	5.7E-06	5.7E-06	5.7E-06	5.7E-06	5.7E-06	5.7E-06	5.7E-06	5.7E-06	5.8E-06	5.7E-06	1.2E-05	5.7E-06	1.2E-05	5.7E-06	1.2E-05	1.2E-05	1.2E-05	5.7E-06	1.2E-05	5.7E-06	1.2E-05	1.2E-05	5.7E-06	1.2E-05	1.2E-05	5.7E-06	1.2E-05	5.7E-06	1.2E-05	1.2E-05	1.2E-05	5.7E-06	1.2E-05	1.2E-05	5.7E-06	5.7E-06	5.7E-06	1.2E-05	5.7E-06	5.7E-06	5.7E-06
	FNBP4	1.1E-05	4.4E-06	1.5E-05	4.9E-06	8.3E-06	8.3E-06	8.3E-06	1.7E-05	8.3E-06	1.7E-05	8.3E-06	8.3E-06	8.3E-06	1.7E-05	1.7E-05	8.3E-06	8.3E-06	9.2E-06	1.7E-05	9.2E-06	9.2E-06	1.7E-05	1.7E-05	1.7E-05	8.3E-06	1.7E-05	1.7E-05	1.7E-05	1.7E-05	9.2E-06	1.7E-05	9.2E-06	1.7E-05	1.7E-05	9.2E-06	1.7E-05	1.7E-05	1.7E-05	3.0E-05	1.7E-05	1.7E-05	1.7E-05	1.7E-05	1.7E-05	3.0E-05	1.7E-05	9.2E-06	8.3E-06
	FRA10AC1	1.9E-05	9.5E-06	2.9E-05	5.6E-06	1.6E-05	1.5E-05	1.5E-05	1.6E-05	1.6E-05	3.1E-05	1.5E-05	1.5E-05	1.5E-05	0.0E+00	3.2E-05	3.1E-05	3.1E-05	3.1E-05	3.1E-05	3.1E-05	3.1E-05	1.6E-05	3.1E-05	3.1E-05	3.1E-05	3.1E-05	3.1E-05	3.1E-05	3.1E-05	3.1E-05	3.1E-05	1.6E-05	3.1E-05	3.1E-05	3.1E-05	3.1E-05	1.6E-05	3.1E-05	3.1E-05	3.1E-05	3.1E-05	3.1E-05	3.1E-05	3.1E-05	3.1E-05	3.1E-05	3.1E-05	1.6E-05
	FRMD5	8.1E-06	2.4E-06	1.5E-05	6.6E-06	8.7E-06	8.7E-06	8.7E-06	8.7E-06	8.7E-06	8.8E-06	8.7E-06	8.7E-06	8.7E-06	8.7E-06	8.7E-06	8.7E-06	6.6E-09	2.2E-05	2.2E-05	2.2E-05	2.2E-05	8.7E-06	2.2E-05	2.2E-05	8.7E-06	2.2E-05	8.7E-06	8.7E-06	2.2E-05	2.2E-05	2.2E-05	2.2E-05	2.2E-05	8.7E-06	8.7E-06	8.7E-06	2.2E-05	8.7E-06	2.2E-05	2.2E-05	8.7E-06	2.2E-05	2.2E-05	8.7E-06	8.7E-06	2.2E-05	8.7E-06	2.2E-05
	FUK	6.6E-10	2.4E-09	4.8E-06	4.3E-06	0.0E+00	0.0E+00	0.0E+00	0.0E+00	0.0E+00	0.0E+00	0.0E+00	0.0E+00	0.0E+00	0.0E+00	0.0E+00	0.0E+00	8.5E-09	8.5E-06	8.5E-06	0.0E+00	0.0E+00	8.5E-06	0.0E+00	0.0E+00	8.5E-06	0.0E+00	8.5E-06	8.5E-06	8.5E-06	8.5E-06	8.5E-06	0.0E+00	0.0E+00	8.5E-06	0.0E+00	8.5E-06	0.0E+00	8.5E-06	8.5E-06	8.5E-06	8.5E-06	0.0E+00	0.0E+00	0.0E+00	8.5E-06	8.5E-06	8.5E-06	8.5E-06
	GCKR	4.3E-07	1.1E-06	2.6E-06	7.0E-07	2.8E-06	0.0E+00	0.0E+00	0.0E+00	0.0E+00	0.0E+00	0.0E+00	0.0E+00	0.0E+00	0.0E+00	2.8E-06	0.0E+00	3.5E-09	2.8E-06	2.8E-06	2.8E-06	0.0E+00	2.8E-06	2.8E-06	2.8E-06	2.8E-06	2.8E-06	2.8E-06	2.8E-06	2.8E-06	2.8E-06	2.8E-06	2.8E-06	2.8E-06	2.8E-06	2.8E-06	0.0E+00	2.8E-06	0.0E+00	2.8E-06	2.8E-06	2.8E-06	2.8E-06	2.8E-06	2.8E-06	2.8E-06	2.8E-06	2.8E-06	2.8E-06
	GEMIN5	1.7E-06	3.2E-06	5.7E-06	3.0E-06	0.0E+00	0.0E+00	0.0E+00	7.2E-06	0.0E+00	0.0E+00	7.2E-06	7.2E-06	0.0E+00	0.0E+00	0.0E+00	0.0E+00	0.0E+00	7.2E-06	7.2E-06	0.0E+00	0.0E+00	7.2E-06	7.2E-06	7.2E-06	7.2E-06	7.2E-06	7.7E-09	7.2E-06	7.2E-06	3.8E-09	7.2E-06	3.8E-09	7.2E-06	0.0E+00	7.2E-06	7.2E-06	0.0E+00	7.2E-06	7.2E-06	7.2E-06	7.2E-06	7.2E-06	7.2E-06	7.2E-06	0.0E+00	7.2E-06	7.2E-06	7.2E-06
	GGA1	2.7E-07	9.6E-07	2.7E-06	1.8E-06	0.0E+00	0.0E+00	0.0E+00	0.0E+00	0.0E+00	0.0E+00	0.0E+00	0.0E+00	0.0E+00	3.5E-06	0.0E+00	0.0E+00	0.0E+00	3.9E-06	3.9E-06	3.9E-06	3.9E-06	3.9E-06	3.9E-06	3.9E-06	3.9E-06	0.0E+00	3.9E-06	0.0E+00	3.9E-06	3.9E-06	3.9E-06	3.9E-06	3.9E-06	3.9E-06	3.9E-06	3.9E-06	3.9E-06	3.9E-06	0.0E+00	0.0E+00	3.9E-06	3.9E-06	3.9E-06	3.9E-06	0.0E+00	3.9E-06	1.7E-09	3.9E-06
	GNE	1.7E-06	2.2E-06	4.3E-06	2.8E-10	4.3E-06	0.0E+00	0.0E+00	0.0E+00	0.0E+00	4.3E-06	0.0E+00	0.0E+00	0.0E+00	4.3E-06	4.3E-06	0.0E+00	4.3E-06	4.3E-06	4.3E-06	4.3E-06	4.3E-06	4.3E-06	4.3E-06	4.3E-06	4.3E-06	4.3E-06	4.3E-06	4.3E-06	4.3E-06	4.3E-06	4.3E-06	4.3E-06	4.3E-06	4.3E-06	4.3E-06	4.3E-06	4.3E-06	4.3E-06	4.3E-06	4.3E-06	4.3E-06	4.3E-06	4.3E-06	4.3E-06	4.3E-06	4.3E-06	4.3E-06	4.3E-06
	GPATCH8	4.1E-06	2.4E-06	7.9E-06	3.2E-06	0.0E+00	5.4E-06	0.0E+00	5.4E-06	5.4E-06	5.4E-06	5.4E-06	5.4E-06	0.0E+00	5.4E-06	5.4E-06	5.4E-06	5.4E-06	5.4E-06	5.4E-06	1.2E-05	5.4E-06	1.2E-05	1.2E-05	1.2E-05	1.2E-05	5.4E-06	1.2E-05	5.4E-06	5.4E-06	5.4E-06	5.4E-06	5.4E-06	5.4E-06	1.2E-05	5.4E-06	5.4E-06	5.4E-06	5.4E-06	1.2E-05	5.4E-06	1.2E-05	5.4E-06	5.4E-06	5.4E-06	1.2E-05	1.2E-05	5.4E-06	5.4E-06
	GRTP1	5.5E-06	8.7E-06	1.3E-05	8.2E-06	0.0E+00	0.0E+00	1.8E-05	1.8E-05	0.0E+00	0.0E+00	1.8E-05	0.0E+00	0.0E+00	0.0E+00	1.8E-05	0.0E+00	0.0E+00	1.8E-05	1.8E-05	1.8E-05	1.8E-05	1.8E-05	1.8E-05	1.8E-05	1.8E-05	1.8E-05	1.8E-05	1.8E-05	1.8E-05	0.0E+00	1.8E-05	1.8E-05	0.0E+00	1.8E-05	0.0E+00	0.0E+00	1.8E-08	1.8E-05	0.0E+00	1.8E-05	0.0E+00	1.8E-05	1.8E-05	1.8E-05	0.0E+00	1.8E-05	1.8E-05	0.0E+00
	H1FX	9.0E-06	2.7E-06	9.7E-06	6.8E-21	9.7E-06	9.7E-06	9.7E-06	9.7E-06	9.7E-06	9.7E-06	0.0E+00	9.7E-06	9.7E-06	9.7E-06	9.7E-06	9.7E-06	9.7E-06	9.7E-06	9.7E-06	9.7E-06	9.7E-06	9.7E-06	9.7E-06	9.7E-06	9.7E-06	9.7E-06	9.7E-06	9.7E-06	9.7E-06	9.7E-06	9.7E-06	9.7E-06	9.7E-06	9.7E-06	9.7E-06	9.7E-06	9.7E-06	9.7E-06	9.7E-06	9.7E-06	9.7E-06	9.7E-06	9.7E-06	9.7E-06	9.7E-06	9.7E-06	9.7E-06	9.7E-06
	HEPHL1	1.1E-06	3.8E-06	1.1E-05	5.2E-06	0.0E+00	0.0E+00	0.0E+00	1.4E-05	0.0E+00	0.0E+00	0.0E+00	0.0E+00	0.0E+00	0.0E+00	0.0E+00	0.0E+00	0.0E+00	1.4E-05	1.4E-05	1.4E-05	0.0E+00	1.4E-05	1.4E-05	1.4E-05	0.0E+00	0.0E+00	1.4E-05	1.4E-05	1.4E-05	1.4E-05	1.4E-05	1.4E-05	1.4E-05	1.4E-05	1.4E-05	1.4E-05	1.4E-05	1.4E-05	1.4E-05	1.4E-05	1.4E-05	1.4E-05	1.4E-05	1.4E-05	1.4E-05	1.4E-05	0.0E+00	0.0E+00
	HSPA4	8.8E-06	5.2E-06	1.2E-05	3.4E-21	1.2E-05	6.1E-06	0.0E+00	1.2E-05	1.2E-05	1.2E-05	0.0E+00	1.2E-05	1.2E-05	0.0E+00	1.2E-05	1.2E-05	1.2E-05	1.2E-05	1.2E-05	1.2E-05	1.2E-05	1.2E-05	1.2E-05	1.2E-05	1.2E-05	1.2E-05	1.2E-05	1.2E-05	1.2E-05	1.2E-05	1.2E-05	1.2E-05	1.2E-05	1.2E-05	1.2E-05	1.2E-05	1.2E-05	1.2E-05	1.2E-05	1.2E-05	1.2E-05	1.2E-05	1.2E-05	1.2E-05	1.2E-05	1.2E-05	1.2E-05	1.2E-05
	IDUA	0.0E+00	0.0E+00	1.0E-05	5.8E-06	0.0E+00	0.0E+00	0.0E+00	0.0E+00	0.0E+00	0.0E+00	0.0E+00	0.0E+00	0.0E+00	0.0E+00	0.0E+00	0.0E+00	0.0E+00	1.3E-05	1.3E-05	1.3E-05	1.3E-05	1.3E-05	0.0E+00	1.3E-05	1.3E-05	1.3E-05	1.3E-05	1.3E-05	1.3E-05	1.3E-05	0.0E+00	1.3E-05	1.3E-05	1.3E-05	1.3E-05	1.3E-05	1.3E-05	0.0E+00	1.3E-05	0.0E+00	1.3E-05	1.3E-05	0.0E+00	0.0E+00	1.3E-05	1.3E-05	1.3E-05	1.3E-05
	IFT46	3.9E-06	3.2E-06	6.0E-06	1.4E-06	6.4E-06	6.4E-06	0.0E+00	0.0E+00	6.4E-06	6.4E-06	6.4E-06	0.0E+00	0.0E+00	6.4E-06	6.4E-06	6.4E-06	0.0E+00	6.4E-06	0.0E+00	6.4E-06	6.4E-06	6.4E-06	6.4E-06	6.4E-06	6.4E-06	6.4E-06	6.4E-06	6.4E-06	6.4E-06	6.4E-06	6.4E-06	6.4E-06	6.4E-06	6.4E-06	6.4E-06	6.4E-06	6.4E-06	6.4E-06	6.4E-06	6.4E-06	6.4E-06	6.4E-06	6.4E-06	6.4E-06	6.4E-06	6.4E-06	6.4E-06	6.4E-06
	IL37	2.5E-06	1.1E-06	3.0E-06	3.4E-21	3.0E-06	3.0E-06	3.0E-06	3.0E-06	3.0E-06	3.0E-06	0.0E+00	3.0E-06	3.0E-06	3.0E-06	0.0E+00	3.0E-06	3.0E-06	3.0E-06	3.0E-06	3.0E-06	3.0E-06	3.0E-06	3.0E-06	3.0E-06	3.0E-06	3.0E-06	3.0E-06	3.0E-06	3.0E-06	3.0E-06	3.0E-06	3.0E-06	3.0E-06	3.0E-06	3.0E-06	3.0E-06	3.0E-06	3.0E-06	3.0E-06	3.0E-06	3.0E-06	3.0E-06	3.0E-06	3.0E-06	3.0E-06	3.0E-06	3.0E-06	3.0E-06
	ITGAD	9.1E-07	3.3E-06	8.5E-06	8.2E-06	0.0E+00	0.0E+00	0.0E+00	0.0E+00	0.0E+00	0.0E+00	0.0E+00	1.2E-05	0.0E+00	0.0E+00	0.0E+00	5.9E-09	0.0E+00	0.0E+00	0.0E+00	0.0E+00	1.2E-05	1.2E-05	0.0E+00	1.2E-05	1.2E-05	0.0E+00	0.0E+00	1.0E-08	0.0E+00	2.4E-05	1.2E-05	0.0E+00	0.0E+00	0.0E+00	1.2E-05	2.4E-05	1.2E-05	1.2E-05	1.2E-05	1.2E-05	0.0E+00	1.2E-05	1.2E-05	1.2E-05	1.2E-05	0.0E+00	1.2E-05	0.0E+00
	ITGB7	1.3E-06	1.8E-06	2.9E-06	1.4E-06	0.0E+00	3.5E-06	3.5E-06	0.0E+00	0.0E+00	0.0E+00	3.5E-06	0.0E+00	0.0E+00	3.5E-06	3.5E-06	0.0E+00	0.0E+00	3.5E-06	3.5E-06	3.5E-06	3.5E-06	3.5E-06	3.5E-06	3.5E-06	3.5E-06	3.5E-06	3.5E-06	3.5E-06	3.5E-06	3.5E-06	0.0E+00	3.5E-06	3.5E-06	3.5E-06	3.5E-06	3.5E-06	3.5E-06	3.5E-06	3.5E-06	3.5E-06	3.5E-06	0.0E+00	3.5E-06	3.5E-06	0.0E+00	3.5E-06	0.0E+00	0.0E+00
	KCNU1	1.3E-05	1.4E-05	3.0E-05	1.4E-05	2.8E-05	2.8E-05	2.8E-05	0.0E+00	0.0E+00	0.0E+00	2.8E-05	0.0E+00	2.8E-05	0.0E+00	2.8E-05	0.0E+00	0.0E+00	2.8E-05	2.8E-05	2.8E-05	2.8E-05	2.8E-05	2.8E-05	2.8E-05	2.8E-05	2.8E-05	2.8E-05	2.8E-05	2.8E-05	0.0E+00	2.8E-05	0.0E+00	2.8E-05	2.8E-05	2.8E-05	2.8E-05	2.8E-05	0.0E+00	2.8E-05	2.8E-05	2.8E-05	2.8E-05	5.6E-05	2.8E-05	5.6E-05	2.8E-05	2.8E-05	2.8E-05
	KIAA1324	3.1E-07	1.1E-06	3.1E-06	2.4E-06	0.0E+00	0.0E+00	0.0E+00	4.1E-06	0.0E+00	0.0E+00	0.0E+00	0.0E+00	0.0E+00	0.0E+00	0.0E+00	0.0E+00	0.0E+00	4.1E-06	4.1E-06	8.3E-06	0.0E+00	4.1E-06	4.1E-06	4.1E-06	4.1E-06	4.1E-06	8.3E-06	4.1E-06	0.0E+00	4.1E-06	8.3E-06	0.0E+00	4.1E-06	4.1E-06	4.1E-06	2.1E-09	4.1E-06	4.1E-06	4.1E-06	4.1E-06	4.1E-06	0.0E+00	0.0E+00	0.0E+00	0.0E+00	0.0E+00	4.1E-06	4.1E-06
	KIAA1549	1.3E-05	4.7E-06	2.0E-05	3.6E-06	1.0E-05	1.0E-05	1.0E-05	1.0E-05	1.0E-05	1.0E-05	1.0E-05	1.0E-05	2.1E-05	1.0E-05	1.0E-05	2.1E-05	2.1E-05	2.1E-05	2.1E-05	2.1E-05	2.1E-05	2.1E-05	2.1E-05	1.0E-05	2.1E-05	2.1E-05	2.1E-05	2.1E-05	2.1E-05	1.0E-05	2.1E-05	2.1E-05	1.1E-05	2.1E-05	2.1E-05	2.1E-05	2.1E-05	2.1E-05	1.0E-05	2.1E-05	2.1E-05	2.1E-05	2.1E-05	2.1E-05	2.1E-05	2.1E-05	2.1E-05	2.1E-05
	KIFC3	1.2E-05	4.6E-06	1.5E-05	5.1E-21	1.5E-05	5.1E-06	5.1E-06	1.5E-05	1.5E-05	1.5E-05	1.5E-05	1.5E-05	1.5E-05	5.1E-06	5.1E-06	1.5E-05	1.5E-05	1.5E-05	1.5E-05	1.5E-05	1.5E-05	1.5E-05	1.5E-05	1.5E-05	1.5E-05	1.5E-05	1.5E-05	1.5E-05	1.5E-05	1.5E-05	1.5E-05	1.5E-05	1.5E-05	1.5E-05	1.5E-05	1.5E-05	1.5E-05	1.5E-05	1.5E-05	1.5E-05	1.5E-05	1.5E-05	1.5E-05	1.5E-05	1.5E-05	1.5E-05	1.5E-05	1.5E-05
	KITLG	2.1E-07	7.4E-07	2.0E-06	1.1E-06	0.0E+00	0.0E+00	0.0E+00	0.0E+00	0.0E+00	0.0E+00	0.0E+00	0.0E+00	2.7E-06	4.5E-08	0.0E+00	0.0E+00	0.0E+00	0.0E+00	0.0E+00	2.7E-06	2.7E-06	2.7E-06	2.7E-06	2.7E-06	2.7E-06	2.7E-06	2.7E-06	2.7E-06	0.0E+00	2.7E-06	2.7E-06	2.7E-06	2.7E-06	2.7E-06	2.7E-06	2.7E-06	2.7E-06	2.7E-06	2.7E-06	2.7E-06	2.7E-06	2.7E-06	2.7E-06	0.0E+00	2.7E-06	0.0E+00	0.0E+00	2.7E-06
	KLHDC3	1.1E-05	3.4E-06	1.2E-05	1.8E-11	1.2E-05	1.2E-05	1.2E-05	1.2E-05	1.2E-05	1.2E-05	0.0E+00	1.2E-05	1.2E-05	1.2E-05	1.2E-05	1.2E-05	1.2E-05	1.2E-05	1.2E-05	1.2E-05	1.2E-05	1.2E-05	1.2E-05	1.2E-05	1.2E-05	1.2E-05	1.2E-05	1.2E-05	1.2E-05	1.2E-05	1.2E-05	1.2E-05	1.2E-05	1.2E-05	1.2E-05	1.2E-05	1.2E-05	1.2E-05	1.2E-05	1.2E-05	1.2E-05	1.2E-05	1.2E-05	1.2E-05	1.2E-05	1.2E-05	1.2E-05	1.2E-05
	KLHL29	5.9E-07	1.4E-06	3.0E-06	1.6E-06	0.0E+00	0.0E+00	0.0E+00	0.0E+00	3.9E-06	0.0E+00	0.0E+00	0.0E+00	0.0E+00	1.8E-09	3.9E-06	7.2E-09	0.0E+00	0.0E+00	3.9E-06	3.9E-06	3.9E-06	0.0E+00	0.0E+00	3.9E-06	3.9E-06	0.0E+00	3.9E-06	0.0E+00	3.9E-06	3.9E-06	3.9E-06	3.3E-09	3.9E-06	3.9E-06	3.9E-06	3.9E-06	3.9E-06	3.9E-06	3.9E-06	0.0E+00	0.0E+00	3.9E-06	0.0E+00	3.9E-06	3.9E-06	3.9E-06	3.9E-06	3.9E-06
	KLHL30	2.2E-06	1.5E-06	3.1E-06	4.1E-07	0.0E+00	3.1E-06	3.1E-06	3.1E-06	0.0E+00	3.1E-06	3.1E-06	0.0E+00	0.0E+00	3.1E-06	3.1E-06	3.1E-06	3.1E-06	3.1E-06	3.1E-06	3.1E-06	3.1E-06	3.1E-06	3.1E-06	3.1E-06	3.1E-06	3.1E-06	3.1E-06	3.1E-06	3.1E-06	3.1E-06	3.1E-06	3.1E-06	3.1E-06	3.1E-06	3.1E-06	3.1E-06	3.1E-06	3.1E-06	3.1E-06	3.1E-06	3.1E-06	3.1E-06	3.1E-06	3.1E-06	3.1E-06	3.1E-06	3.1E-06	3.1E-06
	KMT2C	1.5E-05	1.1E-05	2.2E-05	4.5E-09	2.2E-05	2.2E-05	2.2E-05	2.2E-05	0.0E+00	2.2E-05	2.2E-05	0.0E+00	0.0E+00	2.2E-05	0.0E+00	2.2E-05	2.2E-05	2.2E-05	2.2E-05	2.2E-05	2.2E-05	2.2E-05	2.2E-05	2.2E-05	2.2E-05	2.2E-05	2.2E-05	2.2E-05	2.2E-05	2.2E-05	2.2E-05	2.2E-05	2.2E-05	2.2E-05	2.2E-05	2.2E-05	2.2E-05	2.2E-05	2.2E-05	2.2E-05	2.2E-05	2.2E-05	2.2E-05	2.2E-05	2.2E-05	2.2E-05	2.2E-05	2.2E-05
	LAMA1	2.0E-05	1.6E-05	6.6E-05	3.2E-05	2.0E-05	2.1E-05	2.0E-05	1.4E-05	0.0E+00	0.0E+00	2.5E-05	1.4E-05	1.4E-05	3.5E-05	1.4E-05	6.2E-05	2.5E-05	6.2E-05	8.3E-05	8.3E-05	1.1E-04	8.3E-05	4.9E-05	2.5E-05	6.2E-05	6.2E-05	8.6E-05	6.2E-05	6.2E-05	6.2E-05	3.9E-05	3.5E-05	6.2E-05	3.5E-05	1.3E-04	4.5E-05	1.3E-04	3.9E-05	1.4E-05	3.5E-05	1.1E-04	1.4E-05	3.5E-05	6.2E-05	8.3E-05	6.2E-05	6.2E-05	6.2E-05
	LAP3	7.5E-06	5.2E-06	1.1E-05	2.4E-06	1.1E-05	1.1E-05	1.1E-05	1.1E-05	1.1E-05	1.1E-05	0.0E+00	1.1E-05	0.0E+00	0.0E+00	1.1E-05	2.2E-08	1.1E-05	1.9E-05	1.1E-05	1.9E-05	1.1E-05	1.1E-05	1.1E-05	1.1E-05	1.1E-05	1.1E-05	1.1E-05	1.1E-05	1.1E-05	1.1E-05	1.1E-05	1.1E-05	1.1E-05	1.9E-05	1.1E-05	1.1E-05	1.1E-05	1.9E-05	1.1E-05	1.1E-05	1.1E-05	1.1E-05	1.1E-05	1.1E-05	1.1E-05	1.1E-05	1.1E-05	1.1E-05
	LDLRAD1	7.7E-07	1.5E-06	2.5E-06	1.5E-06	0.0E+00	3.3E-06	0.0E+00	3.3E-06	3.3E-06	0.0E+00	0.0E+00	0.0E+00	0.0E+00	0.0E+00	0.0E+00	0.0E+00	0.0E+00	3.3E-06	3.3E-06	3.3E-06	3.3E-06	3.3E-06	3.3E-06	0.0E+00	3.3E-06	3.3E-06	3.3E-06	3.3E-06	3.3E-06	3.3E-06	3.3E-06	3.3E-06	3.3E-06	3.3E-06	0.0E+00	3.3E-06	3.3E-06	3.3E-06	0.0E+00	3.3E-06	0.0E+00	3.3E-06	3.3E-06	3.3E-06	0.0E+00	3.3E-06	0.0E+00	3.3E-06
	LIFR	1.4E-06	5.2E-06	1.3E-05	8.5E-06	0.0E+00	0.0E+00	0.0E+00	0.0E+00	0.0E+00	0.0E+00	0.0E+00	0.0E+00	0.0E+00	3.9E-08	1.9E-05	0.0E+00	0.0E+00	1.9E-05	0.0E+00	1.9E-05	0.0E+00	1.9E-05	1.9E-05	0.0E+00	0.0E+00	0.0E+00	1.9E-05	0.0E+00	0.0E+00	0.0E+00	0.0E+00	1.9E-05	1.9E-05	1.9E-05	0.0E+00	0.0E+00	0.0E+00	1.9E-05	1.9E-05	1.9E-05	1.9E-05	0.0E+00	1.9E-05	1.9E-05	1.9E-05	1.9E-05	1.9E-05	1.9E-05
	LMBRD2	6.0E-09	2.2E-08	1.2E-05	9.6E-06	0.0E+00	0.0E+00	0.0E+00	0.0E+00	0.0E+00	0.0E+00	0.0E+00	0.0E+00	0.0E+00	0.0E+00	7.8E-08	0.0E+00	0.0E+00	0.0E+00	2.0E-05	0.0E+00	2.0E-05	2.0E-05	0.0E+00	2.0E-05	2.0E-05	0.0E+00	2.0E-05	2.0E-05	0.0E+00	2.0E-05	2.0E-05	2.0E-05	2.0E-05	8.8E-08	2.0E-05	2.0E-05	0.0E+00	2.0E-05	0.0E+00	0.0E+00	2.0E-05	2.0E-05	0.0E+00	2.0E-05	0.0E+00	2.0E-05	0.0E+00	0.0E+00
	LOXHD1	1.5E-05	1.1E-05	4.3E-05	2.5E-05	3.7E-05	1.4E-05	1.4E-05	5.6E-08	0.0E+00	1.7E-05	1.4E-05	1.4E-05	1.4E-05	1.4E-05	1.4E-05	1.4E-05	3.7E-05	6.2E-05	1.1E-04	5.9E-05	3.7E-05	3.7E-05	3.7E-05	6.2E-05	1.4E-05	3.7E-05	6.2E-05	3.7E-05	3.7E-05	1.4E-05	5.9E-05	2.3E-05	6.2E-05	3.7E-05	8.4E-05	5.9E-05	1.4E-05	3.6E-05	8.4E-05	3.7E-05	3.7E-05	5.9E-05	5.9E-05	3.7E-05	5.9E-05	6.2E-05	1.4E-05	3.7E-05
	LPA	7.7E-06	5.3E-06	1.1E-05	2.9E-09	1.1E-05	0.0E+00	0.0E+00	1.1E-05	1.1E-05	1.1E-05	1.1E-05	1.1E-05	0.0E+00	0.0E+00	1.1E-05	1.1E-05	1.1E-05	1.1E-05	1.1E-05	1.1E-05	1.1E-05	1.1E-05	1.1E-05	1.1E-05	1.1E-05	1.1E-05	1.1E-05	1.1E-05	1.1E-05	1.1E-05	1.1E-05	1.1E-05	1.1E-05	1.1E-05	1.1E-05	1.1E-05	1.1E-05	1.1E-05	1.1E-05	1.1E-05	1.1E-05	1.1E-05	1.1E-05	1.1E-05	1.1E-05	1.1E-05	1.1E-05	1.1E-05
	LRRN4	5.4E-06	5.2E-06	9.8E-06	1.3E-06	1.0E-05	1.0E-05	1.0E-05	0.0E+00	1.0E-05	0.0E+00	1.0E-05	0.0E+00	1.0E-05	0.0E+00	1.0E-05	5.6E-09	0.0E+00	1.0E-05	1.0E-05	1.0E-05	1.0E-05	1.0E-05	1.0E-05	1.0E-05	1.0E-05	1.0E-05	1.0E-05	1.0E-05	1.0E-05	1.0E-05	1.0E-05	1.0E-05	1.0E-05	1.0E-05	1.0E-05	1.0E-05	1.0E-05	1.0E-05	1.0E-05	1.0E-05	1.0E-05	1.0E-05	1.0E-05	1.0E-05	1.0E-05	1.0E-05	1.0E-05	1.0E-05
	LTF	9.1E-07	3.3E-06	9.1E-06	5.1E-06	0.0E+00	0.0E+00	0.0E+00	0.0E+00	1.2E-05	5.8E-09	0.0E+00	0.0E+00	0.0E+00	0.0E+00	0.0E+00	0.0E+00	0.0E+00	1.2E-05	1.2E-05	0.0E+00	1.2E-05	1.2E-05	1.2E-05	1.2E-05	1.2E-05	0.0E+00	1.2E-05	1.2E-05	1.2E-05	1.2E-05	1.2E-05	1.2E-05	0.0E+00	1.2E-05	1.2E-05	1.2E-05	1.2E-05	0.0E+00	1.2E-05	1.2E-05	0.0E+00	0.0E+00	1.2E-05	1.2E-05	0.0E+00	0.0E+00	1.2E-05	1.2E-05
	MADD	3.4E-06	5.4E-06	6.3E-06	2.3E-06	0.0E+00	0.0E+00	6.5E-06	0.0E+00	0.0E+00	1.8E-05	0.0E+00	6.5E-06	0.0E+00	6.5E-06	6.5E-06	0.0E+00	0.0E+00	6.5E-06	6.5E-06	6.5E-06	0.0E+00	6.5E-06	6.5E-06	6.5E-06	6.5E-06	6.5E-06	6.5E-06	6.5E-06	6.5E-06	6.5E-06	6.5E-06	6.5E-06	6.5E-06	6.5E-06	6.5E-06	6.5E-06	6.5E-06	6.5E-06	6.5E-06	6.5E-06	6.5E-06	6.5E-06	6.5E-06	6.5E-06	6.5E-06	6.5E-06	6.5E-06	6.5E-06
	MBOAT4	1.3E-09	4.8E-09	1.2E-05	1.0E-05	0.0E+00	0.0E+00	0.0E+00	0.0E+00	0.0E+00	0.0E+00	0.0E+00	0.0E+00	0.0E+00	0.0E+00	0.0E+00	0.0E+00	1.7E-08	0.0E+00	0.0E+00	0.0E+00	2.1E-05	2.1E-05	0.0E+00	0.0E+00	2.1E-05	2.1E-05	0.0E+00	2.1E-05	2.1E-05	2.1E-05	0.0E+00	2.1E-05	0.0E+00	2.1E-05	2.1E-05	2.1E-05	2.1E-05	0.0E+00	0.0E+00	0.0E+00	2.1E-05	2.1E-05	2.1E-05	0.0E+00	0.0E+00	2.1E-05	2.1E-05	0.0E+00
	MCL1	2.6E-06	1.5E-06	3.4E-06	4.3E-22	3.4E-06	3.4E-06	3.4E-06	3.4E-06	3.4E-06	0.0E+00	3.4E-06	3.4E-06	0.0E+00	3.4E-06	0.0E+00	3.4E-06	3.4E-06	3.4E-06	3.4E-06	3.4E-06	3.4E-06	3.4E-06	3.4E-06	3.4E-06	3.4E-06	3.4E-06	3.4E-06	3.4E-06	3.4E-06	3.4E-06	3.4E-06	3.4E-06	3.4E-06	3.4E-06	3.4E-06	3.4E-06	3.4E-06	3.4E-06	3.4E-06	3.4E-06	3.4E-06	3.4E-06	3.4E-06	3.4E-06	3.4E-06	3.4E-06	3.4E-06	3.4E-06
	MED16	4.0E-06	2.3E-06	5.2E-06	4.5E-10	5.2E-06	0.0E+00	0.0E+00	5.2E-06	5.1E-06	2.5E-09	5.1E-06	5.2E-06	5.2E-06	5.2E-06	5.2E-06	5.2E-06	5.2E-06	5.2E-06	5.2E-06	5.2E-06	5.2E-06	5.2E-06	5.2E-06	5.2E-06	5.2E-06	5.2E-06	5.2E-06	5.2E-06	5.2E-06	5.2E-06	5.2E-06	5.2E-06	5.2E-06	5.2E-06	5.2E-06	5.2E-06	5.2E-06	5.2E-06	5.2E-06	5.2E-06	5.2E-06	5.2E-06	5.2E-06	5.2E-06	5.2E-06	5.2E-06	5.2E-06	5.2E-06
	MEGF8	1.3E-06	3.0E-06	8.6E-06	4.2E-06	0.0E+00	0.0E+00	0.0E+00	8.0E-06	0.0E+00	8.1E-06	0.0E+00	0.0E+00	0.0E+00	0.0E+00	0.0E+00	4.1E-09	9.8E-08	3.3E-08	8.1E-06	8.1E-06	8.2E-06	1.7E-05	8.1E-06	8.1E-06	8.1E-06	1.7E-05	8.1E-06	8.1E-06	1.7E-05	8.2E-06	1.7E-05	1.7E-05	1.7E-05	8.1E-06	8.1E-06	1.7E-05	8.2E-06	8.1E-06	8.1E-06	8.1E-06	8.1E-06	0.0E+00	8.1E-06	8.1E-06	8.1E-06	0.0E+00	8.1E-06	8.1E-06
	MGAT4C	2.0E-06	1.4E-06	2.9E-06	1.3E-09	2.9E-06	2.9E-06	2.9E-06	2.9E-06	2.9E-06	0.0E+00	2.9E-06	0.0E+00	2.9E-06	0.0E+00	2.9E-06	2.9E-06	0.0E+00	2.9E-06	2.9E-06	2.9E-06	2.9E-06	2.9E-06	2.9E-06	2.9E-06	2.9E-06	2.9E-06	2.9E-06	2.9E-06	2.9E-06	2.9E-06	2.9E-06	2.9E-06	2.9E-06	2.9E-06	2.9E-06	2.9E-06	2.9E-06	2.9E-06	2.9E-06	2.9E-06	2.9E-06	2.9E-06	2.9E-06	2.9E-06	2.9E-06	2.9E-06	2.9E-06	2.9E-06
	MIEN1	6.4E-06	1.9E-06	6.9E-06	6.0E-21	6.9E-06	6.9E-06	6.9E-06	6.9E-06	6.9E-06	0.0E+00	6.9E-06	6.9E-06	6.9E-06	6.9E-06	6.9E-06	6.9E-06	6.9E-06	6.9E-06	6.9E-06	6.9E-06	6.9E-06	6.9E-06	6.9E-06	6.9E-06	6.9E-06	6.9E-06	6.9E-06	6.9E-06	6.9E-06	6.9E-06	6.9E-06	6.9E-06	6.9E-06	6.9E-06	6.9E-06	6.9E-06	6.9E-06	6.9E-06	6.9E-06	6.9E-06	6.9E-06	6.9E-06	6.9E-06	6.9E-06	6.9E-06	6.9E-06	6.9E-06	6.9E-06
	MOXD1	0.0E+00	0.0E+00	8.1E-06	6.0E-06	0.0E+00	0.0E+00	0.0E+00	0.0E+00	0.0E+00	0.0E+00	0.0E+00	0.0E+00	0.0E+00	0.0E+00	0.0E+00	0.0E+00	0.0E+00	0.0E+00	0.0E+00	0.0E+00	0.0E+00	0.0E+00	1.2E-05	0.0E+00	1.2E-05	1.2E-05	0.0E+00	1.2E-05	1.2E-05	0.0E+00	0.0E+00	0.0E+00	1.2E-05	1.2E-05	1.2E-05	1.2E-05	0.0E+00	1.2E-05	0.0E+00	1.2E-05	1.2E-05	1.2E-05	1.2E-05	1.2E-05	1.2E-05	1.2E-05	1.2E-05	1.2E-05
	MPL	2.1E-06	2.0E-06	3.8E-06	5.0E-07	0.0E+00	3.9E-06	0.0E+00	3.9E-06	3.9E-06	0.0E+00	3.9E-06	3.9E-06	0.0E+00	0.0E+00	3.9E-06	3.9E-06	0.0E+00	3.9E-06	0.0E+00	3.9E-06	3.9E-06	3.9E-06	3.9E-06	3.9E-06	3.9E-06	3.9E-06	3.9E-06	3.9E-06	3.9E-06	3.9E-06	3.9E-06	3.9E-06	3.9E-06	3.9E-06	3.9E-06	3.9E-06	3.9E-06	3.9E-06	3.9E-06	3.9E-06	3.9E-06	3.9E-06	3.9E-06	3.9E-06	3.9E-06	3.9E-06	3.9E-06	3.9E-06
	MRPL38	0.0E+00	0.0E+00	3.3E-06	2.9E-06	0.0E+00	0.0E+00	0.0E+00	0.0E+00	0.0E+00	0.0E+00	0.0E+00	0.0E+00	0.0E+00	0.0E+00	0.0E+00	0.0E+00	0.0E+00	0.0E+00	5.8E-06	0.0E+00	5.8E-06	5.8E-06	5.8E-06	0.0E+00	0.0E+00	0.0E+00	5.8E-06	5.8E-06	5.8E-06	5.8E-06	5.8E-06	5.8E-06	0.0E+00	5.8E-06	5.8E-06	5.8E-06	5.8E-06	0.0E+00	0.0E+00	5.8E-06	5.8E-06	0.0E+00	5.8E-06	5.8E-06	5.8E-06	0.0E+00	5.8E-06	0.0E+00
	MTMR6	1.0E-05	1.0E-05	1.8E-05	5.3E-06	1.9E-05	0.0E+00	0.0E+00	0.0E+00	0.0E+00	1.9E-05	1.9E-05	0.0E+00	0.0E+00	1.9E-05	1.9E-05	1.9E-05	1.9E-05	1.9E-05	1.9E-05	1.9E-05	1.9E-05	1.9E-05	1.9E-05	1.9E-05	1.9E-05	1.9E-05	1.9E-05	1.9E-05	1.9E-05	1.9E-05	1.9E-05	1.9E-05	1.9E-05	1.9E-05	1.9E-05	1.9E-05	1.9E-05	1.9E-05	1.9E-05	1.9E-05	1.9E-05	1.9E-05	1.9E-05	0.0E+00	1.9E-05	0.0E+00	1.9E-05	1.9E-05
	MTMR9	1.2E-06	1.9E-06	4.1E-06	5.4E-07	1.7E-09	0.0E+00	0.0E+00	0.0E+00	4.2E-06	0.0E+00	4.2E-06	0.0E+00	4.2E-06	0.0E+00	0.0E+00	3.4E-06	0.0E+00	4.2E-06	4.2E-06	4.2E-06	4.2E-06	4.2E-06	4.2E-06	4.2E-06	4.2E-06	4.2E-06	4.2E-06	4.2E-06	4.2E-06	4.2E-06	4.2E-06	4.2E-06	4.2E-06	4.2E-06	4.2E-06	4.2E-06	4.2E-06	4.2E-06	4.2E-06	4.2E-06	4.2E-06	4.2E-06	4.2E-06	4.2E-06	4.2E-06	4.2E-06	4.2E-06	4.2E-06
	MYH7B	7.6E-06	5.4E-06	1.5E-05	5.8E-06	8.3E-06	8.3E-06	8.3E-06	2.0E-05	8.3E-06	1.0E-05	0.0E+00	1.0E-05	0.0E+00	8.3E-06	0.0E+00	8.3E-06	8.3E-06	8.3E-06	2.0E-05	2.0E-05	2.0E-05	2.0E-05	8.3E-06	8.3E-06	8.3E-06	2.0E-05	8.3E-06	8.3E-06	2.0E-05	2.0E-05	2.0E-05	2.0E-05	2.0E-05	2.0E-05	2.0E-05	2.0E-05	2.0E-05	8.3E-06	2.0E-05	8.3E-06	2.0E-05	8.3E-06	8.3E-06	8.3E-06	8.3E-06	8.3E-06	8.3E-06	2.0E-05
	MYO19	6.4E-06	5.3E-06	1.2E-05	3.9E-06	6.6E-06	1.0E-05	1.0E-05	6.6E-06	1.3E-05	0.0E+00	6.6E-06	0.0E+00	0.0E+00	0.0E+00	1.7E-05	6.6E-06	6.6E-06	1.3E-05	6.6E-06	1.7E-05	1.3E-05	1.3E-05	1.3E-05	1.3E-05	6.6E-06	1.3E-05	1.3E-05	1.3E-05	1.7E-05	1.3E-05	1.3E-05	1.3E-05	1.3E-05	1.9E-05	1.3E-05	6.6E-06	1.3E-05	1.3E-05	6.6E-06	1.3E-05	1.3E-05	6.6E-06	6.6E-06	6.6E-06	6.6E-06	1.0E-05	1.0E-05	6.6E-06
	MYPN	3.9E-06	9.4E-06	1.9E-05	1.1E-05	0.0E+00	0.0E+00	0.0E+00	0.0E+00	0.0E+00	0.0E+00	0.0E+00	2.5E-05	2.5E-05	0.0E+00	0.0E+00	0.0E+00	0.0E+00	0.0E+00	2.5E-05	2.5E-05	0.0E+00	2.5E-05	2.5E-05	2.5E-05	2.5E-05	0.0E+00	2.5E-05	2.5E-05	2.5E-05	2.5E-05	2.5E-05	0.0E+00	2.5E-05	2.5E-05	2.5E-05	2.5E-05	0.0E+00	0.0E+00	2.5E-05	0.0E+00	0.0E+00	0.0E+00	2.5E-05	2.5E-05	2.5E-05	0.0E+00	2.5E-05	2.5E-05
	NCAN	9.9E-06	5.8E-06	1.4E-05	4.0E-06	6.7E-06	6.7E-06	6.7E-06	2.7E-05	6.7E-06	5.9E-06	6.7E-06	6.2E-06	1.3E-05	1.3E-05	1.3E-05	1.3E-05	6.7E-06	6.7E-06	1.3E-05	1.3E-05	1.3E-05	6.7E-06	6.7E-06	1.3E-05	1.9E-05	1.3E-05	6.7E-06	1.3E-05	1.9E-05	1.3E-05	1.3E-05	1.3E-05	1.3E-05	1.9E-05	1.3E-05	1.3E-05	1.9E-05	1.3E-05	1.3E-05	1.3E-05	1.9E-05	1.3E-05	1.9E-05	1.3E-05	1.3E-05	1.9E-05	1.3E-05	1.9E-05
	NCKAP5L	5.3E-06	3.0E-06	6.5E-06	1.7E-06	6.9E-06	3.6E-06	0.0E+00	6.9E-06	6.9E-06	6.9E-06	0.0E+00	6.9E-06	6.6E-06	3.6E-06	3.6E-06	6.9E-06	1.0E-05	6.9E-06	6.9E-06	6.9E-06	6.9E-06	6.9E-06	6.9E-06	6.9E-06	6.9E-06	6.9E-06	6.9E-06	6.9E-06	6.9E-06	6.9E-06	6.9E-06	6.9E-06	6.9E-06	6.9E-06	6.9E-06	6.9E-06	6.9E-06	6.9E-06	6.9E-06	6.9E-06	6.9E-06	6.9E-06	6.9E-06	6.9E-06	6.9E-06	6.9E-06	6.9E-06	6.9E-06
	NCOR1	2.4E-06	3.2E-06	5.2E-06	2.5E-06	6.3E-06	6.3E-06	0.0E+00	6.3E-06	0.0E+00	0.0E+00	0.0E+00	0.0E+00	6.3E-06	0.0E+00	6.3E-06	0.0E+00	0.0E+00	6.3E-06	6.3E-06	6.3E-06	6.3E-06	6.3E-06	6.3E-06	0.0E+00	6.3E-06	6.3E-06	6.3E-06	6.3E-06	6.3E-06	0.0E+00	6.3E-06	6.3E-06	6.3E-06	6.3E-06	0.0E+00	6.3E-06	6.3E-06	6.3E-06	6.3E-06	3.1E-08	0.0E+00	6.3E-06	6.3E-06	6.3E-06	0.0E+00	6.3E-06	6.3E-06	3.1E-09
	NLRP12	3.6E-06	4.0E-06	7.9E-06	1.0E-06	7.8E-06	0.0E+00	0.0E+00	7.8E-06	0.0E+00	7.8E-06	7.8E-06	0.0E+00	0.0E+00	7.8E-06	7.8E-06	0.0E+00	0.0E+00	7.8E-06	7.8E-06	7.8E-06	8.0E-06	7.8E-06	7.8E-06	7.8E-06	7.8E-06	7.8E-06	7.8E-06	7.8E-06	7.8E-06	7.8E-06	7.8E-06	7.8E-06	7.8E-06	7.8E-06	7.8E-06	7.8E-06	7.8E-06	7.8E-06	7.8E-06	7.8E-06	7.8E-06	7.8E-06	7.8E-06	7.8E-06	7.8E-06	7.8E-06	7.8E-06	7.8E-06
	NOBOX	7.6E-07	2.7E-06	7.1E-06	4.5E-06	0.0E+00	0.0E+00	0.0E+00	9.9E-06	0.0E+00	0.0E+00	0.0E+00	0.0E+00	0.0E+00	0.0E+00	0.0E+00	0.0E+00	0.0E+00	0.0E+00	0.0E+00	9.9E-06	9.9E-06	9.9E-06	9.9E-06	9.9E-06	9.9E-06	9.9E-06	0.0E+00	9.9E-06	9.9E-06	9.9E-06	9.9E-06	0.0E+00	9.9E-06	9.9E-06	9.9E-06	0.0E+00	9.9E-06	9.9E-06	9.9E-06	9.9E-06	9.9E-06	9.9E-06	9.9E-06	0.0E+00	9.9E-06	0.0E+00	0.0E+00	0.0E+00
	NYNRIN	0.0E+00	0.0E+00	3.0E-06	3.0E-06	0.0E+00	0.0E+00	0.0E+00	0.0E+00	0.0E+00	0.0E+00	0.0E+00	0.0E+00	0.0E+00	0.0E+00	0.0E+00	0.0E+00	0.0E+00	6.0E-06	6.0E-06	6.0E-06	6.0E-06	6.0E-06	6.0E-06	0.0E+00	0.0E+00	0.0E+00	6.0E-06	6.0E-06	6.0E-06	0.0E+00	6.0E-06	0.0E+00	0.0E+00	6.0E-06	6.0E-06	6.0E-06	0.0E+00	0.0E+00	0.0E+00	6.0E-06	0.0E+00	0.0E+00	6.0E-06	6.0E-06	6.0E-06	0.0E+00	0.0E+00	0.0E+00
	ODF2	2.6E-06	1.8E-06	3.9E-06	4.4E-07	3.8E-06	3.8E-06	3.8E-06	3.8E-06	3.8E-06	0.0E+00	0.0E+00	3.8E-06	3.8E-06	3.8E-06	3.8E-06	0.0E+00	0.0E+00	3.8E-06	3.8E-06	3.8E-06	3.8E-06	3.8E-06	3.8E-06	3.8E-06	3.9E-06	3.8E-06	3.8E-06	3.8E-06	3.8E-06	3.8E-06	3.8E-06	3.8E-06	3.8E-06	3.8E-06	3.8E-06	3.8E-06	3.8E-06	3.8E-06	3.8E-06	3.8E-06	7.2E-06	3.8E-06	3.8E-06	3.8E-06	3.8E-06	3.8E-06	3.8E-06	3.8E-06
	OXA1L	4.4E-06	4.2E-06	8.0E-06	1.0E-06	8.1E-06	0.0E+00	0.0E+00	8.1E-06	8.1E-06	8.1E-06	0.0E+00	0.0E+00	8.1E-06	8.1E-06	0.0E+00	8.1E-06	0.0E+00	8.1E-06	8.1E-06	8.1E-06	8.1E-06	8.1E-06	8.1E-06	8.1E-06	8.1E-06	8.1E-06	8.1E-06	8.1E-06	8.1E-06	8.1E-06	8.1E-06	8.1E-06	8.1E-06	8.1E-06	8.1E-06	8.1E-06	8.1E-06	8.1E-06	8.1E-06	8.1E-06	8.1E-06	8.1E-06	8.1E-06	8.1E-06	0.0E+00	8.1E-06	8.1E-06	8.1E-06
	OXTR	4.6E-06	5.6E-06	8.9E-06	3.3E-06	0.0E+00	8.6E-06	8.6E-06	1.2E-08	4.1E-09	1.7E-05	0.0E+00	0.0E+00	0.0E+00	8.6E-06	8.6E-06	8.6E-06	0.0E+00	8.6E-06	8.6E-06	8.6E-06	8.6E-06	8.6E-06	8.6E-06	8.6E-06	8.6E-06	8.6E-06	0.0E+00	8.6E-06	8.6E-06	2.1E-05	8.6E-06	8.6E-06	8.6E-06	8.6E-06	8.6E-06	8.6E-06	2.1E-05	8.6E-06	8.6E-06	8.6E-06	8.6E-06	8.6E-06	8.6E-06	8.6E-06	8.6E-06	8.6E-06	8.6E-06	8.6E-06
	PARP9	1.4E-06	1.2E-06	2.3E-06	1.5E-10	2.3E-06	0.0E+00	0.0E+00	2.3E-06	2.3E-06	2.3E-06	0.0E+00	2.3E-06	0.0E+00	0.0E+00	2.3E-06	2.3E-06	2.3E-06	2.3E-06	2.3E-06	2.3E-06	2.3E-06	2.3E-06	2.3E-06	2.3E-06	2.3E-06	2.3E-06	2.3E-06	2.3E-06	2.3E-06	2.3E-06	2.3E-06	2.3E-06	2.3E-06	2.3E-06	2.3E-06	2.3E-06	2.3E-06	2.3E-06	2.3E-06	2.3E-06	2.3E-06	2.3E-06	2.3E-06	2.3E-06	2.3E-06	2.3E-06	2.3E-06	2.3E-06
	PATL2	3.5E-06	3.4E-06	6.6E-06	2.6E-21	6.6E-06	0.0E+00	0.0E+00	6.5E-06	6.5E-06	0.0E+00	6.6E-06	6.6E-06	6.6E-06	0.0E+00	0.0E+00	0.0E+00	6.6E-06	6.6E-06	6.6E-06	6.6E-06	6.6E-06	6.6E-06	6.6E-06	6.6E-06	6.6E-06	6.6E-06	6.6E-06	6.6E-06	6.6E-06	6.6E-06	6.6E-06	6.6E-06	6.6E-06	6.6E-06	6.6E-06	6.6E-06	6.6E-06	6.6E-06	6.6E-06	6.6E-06	6.6E-06	6.6E-06	6.6E-06	6.6E-06	6.6E-06	6.6E-06	6.6E-06	6.6E-06
	PCSK7	7.9E-06	4.5E-06	1.0E-05	8.5E-21	0.0E+00	1.0E-05	1.0E-05	1.0E-05	1.0E-05	1.0E-05	1.0E-05	1.0E-05	1.0E-05	1.0E-05	1.0E-05	2.1E-08	0.0E+00	1.0E-05	1.0E-05	1.0E-05	1.0E-05	1.0E-05	1.0E-05	1.0E-05	1.0E-05	1.0E-05	1.0E-05	1.0E-05	1.0E-05	1.0E-05	1.0E-05	1.0E-05	1.0E-05	1.0E-05	1.0E-05	1.0E-05	1.0E-05	1.0E-05	1.0E-05	1.0E-05	1.0E-05	1.0E-05	1.0E-05	1.0E-05	1.0E-05	1.0E-05	1.0E-05	1.0E-05
	PDCD11	2.4E-05	1.1E-05	3.2E-05	9.0E-06	2.1E-05	2.1E-05	2.1E-05	3.7E-05	2.2E-05	3.7E-05	1.5E-05	3.7E-05	2.1E-05	2.1E-05	3.7E-05	0.0E+00	2.1E-05	3.7E-05	2.1E-05	3.7E-05	3.7E-05	3.7E-05	3.7E-05	2.1E-05	2.1E-05	3.7E-05	3.7E-05	4.8E-05	3.7E-05	4.9E-05	2.2E-05	3.7E-05	4.8E-05	2.1E-05	3.7E-05	3.7E-05	3.7E-05	2.1E-05	3.7E-05	2.1E-05	3.7E-05	3.7E-05	3.7E-05	3.7E-05	2.1E-05	4.8E-05	2.1E-05	2.1E-05
	PDHX	6.9E-06	3.9E-06	1.2E-05	6.6E-06	9.0E-06	0.0E+00	9.0E-06	9.0E-06	9.0E-06	8.9E-06	9.0E-06	9.0E-06	0.0E+00	0.0E+00	8.8E-06	9.0E-06	9.0E-06	9.0E-06	2.1E-05	9.0E-06	9.0E-06	9.0E-06	9.3E-06	9.0E-06	9.0E-06	2.1E-05	9.0E-06	9.0E-06	9.0E-06	9.0E-06	0.0E+00	9.0E-06	9.0E-06	9.0E-06	9.0E-06	9.0E-06	2.1E-05	2.1E-05	9.0E-06	2.1E-05	2.1E-05	2.1E-05	9.0E-06	9.0E-06	0.0E+00	2.1E-05	2.1E-05	2.1E-05
	PHLDB2	1.9E-06	2.1E-06	3.8E-06	1.9E-06	4.1E-06	4.1E-06	4.1E-06	0.0E+00	0.0E+00	0.0E+00	4.1E-06	0.0E+00	0.0E+00	0.0E+00	4.1E-06	0.0E+00	4.1E-06	0.0E+00	4.1E-06	4.1E-06	4.1E-06	4.1E-06	4.1E-06	0.0E+00	4.1E-06	4.1E-06	4.1E-06	4.1E-06	4.1E-06	4.1E-06	4.1E-06	4.1E-06	4.1E-06	4.1E-06	4.1E-06	4.1E-06	4.1E-06	4.1E-06	4.1E-06	4.1E-06	4.1E-06	4.1E-06	4.1E-06	4.1E-06	4.1E-06	4.1E-06	4.1E-06	4.1E-06
	PIK3R6	2.0E-06	2.7E-06	5.3E-06	5.5E-10	5.3E-06	5.3E-06	5.3E-06	0.0E+00	0.0E+00	0.0E+00	0.0E+00	5.3E-06	0.0E+00	0.0E+00	5.3E-06	0.0E+00	0.0E+00	5.3E-06	5.3E-06	5.3E-06	5.3E-06	5.3E-06	5.3E-06	5.3E-06	5.3E-06	5.3E-06	5.3E-06	5.3E-06	5.3E-06	5.3E-06	5.3E-06	5.3E-06	5.3E-06	5.3E-06	5.3E-06	5.3E-06	5.3E-06	5.3E-06	5.3E-06	5.3E-06	5.3E-06	5.3E-06	5.3E-06	5.3E-06	5.3E-06	5.3E-06	5.3E-06	5.3E-06
	PIM1	7.9E-06	6.5E-06	1.3E-05	6.8E-21	1.3E-05	1.3E-05	1.3E-05	0.0E+00	0.0E+00	0.0E+00	0.0E+00	1.3E-05	1.3E-05	0.0E+00	1.3E-05	1.3E-05	1.3E-05	1.3E-05	1.3E-05	1.3E-05	1.3E-05	1.3E-05	1.3E-05	1.3E-05	1.3E-05	1.3E-05	1.3E-05	1.3E-05	1.3E-05	1.3E-05	1.3E-05	1.3E-05	1.3E-05	1.3E-05	1.3E-05	1.3E-05	1.3E-05	1.3E-05	1.3E-05	1.3E-05	1.3E-05	1.3E-05	1.3E-05	1.3E-05	1.3E-05	1.3E-05	1.3E-05	1.3E-05
	PLPPR1	0.0E+00	0.0E+00	2.3E-06	2.2E-06	0.0E+00	0.0E+00	0.0E+00	0.0E+00	0.0E+00	0.0E+00	0.0E+00	0.0E+00	0.0E+00	0.0E+00	0.0E+00	0.0E+00	0.0E+00	4.4E-06	4.4E-06	4.4E-06	4.4E-06	0.0E+00	4.4E-06	4.4E-06	4.4E-06	4.4E-06	4.3E-06	4.4E-06	4.4E-06	4.4E-06	4.4E-06	4.4E-06	0.0E+00	4.4E-06	0.0E+00	4.4E-06	4.4E-06	0.0E+00	0.0E+00	0.0E+00	4.4E-06	0.0E+00	4.4E-06	0.0E+00	0.0E+00	0.0E+00	4.4E-06	4.4E-06
	PNPLA8	5.5E-06	5.9E-06	8.9E-06	3.0E-09	8.8E-06	8.9E-06	0.0E+00	0.0E+00	8.9E-06	1.8E-05	8.9E-06	0.0E+00	0.0E+00	8.9E-06	0.0E+00	0.0E+00	8.9E-06	8.9E-06	8.9E-06	8.9E-06	8.9E-06	8.9E-06	8.9E-06	8.9E-06	8.9E-06	8.9E-06	8.9E-06	8.9E-06	8.9E-06	8.9E-06	8.9E-06	8.9E-06	8.9E-06	8.9E-06	8.9E-06	8.9E-06	8.9E-06	8.9E-06	8.9E-06	8.9E-06	8.9E-06	8.9E-06	8.9E-06	8.9E-06	8.9E-06	8.9E-06	8.9E-06	8.9E-06
	PP2D1	4.0E-06	1.4E-06	5.9E-06	1.6E-06	6.4E-06	6.4E-06	6.4E-06	3.3E-06	3.3E-06	3.3E-06	3.3E-06	3.3E-06	3.3E-06	3.3E-06	3.3E-06	3.3E-06	3.3E-06	6.4E-06	6.4E-06	6.4E-06	6.4E-06	6.4E-06	6.4E-06	3.3E-06	6.4E-06	6.4E-06	6.4E-06	3.3E-06	3.3E-06	6.4E-06	6.4E-06	6.4E-06	6.4E-06	0.0E+00	6.4E-06	6.4E-06	6.4E-06	6.4E-06	6.4E-06	3.2E-06	6.4E-06	6.4E-06	6.4E-06	6.4E-06	6.4E-06	0.0E+00	6.4E-06	6.4E-06
	PPP2R3A	2.2E-06	2.1E-06	4.1E-06	5.3E-07	0.0E+00	4.1E-06	4.1E-06	4.1E-06	0.0E+00	4.1E-06	4.1E-06	0.0E+00	0.0E+00	4.1E-06	1.9E-09	4.1E-06	0.0E+00	4.1E-06	4.1E-06	4.1E-06	4.1E-06	4.1E-06	4.1E-06	4.1E-06	4.1E-06	4.1E-06	4.1E-06	4.1E-06	4.1E-06	4.1E-06	4.1E-06	4.1E-06	4.1E-06	4.1E-06	4.1E-06	4.1E-06	4.1E-06	4.1E-06	4.1E-06	4.1E-06	4.1E-06	4.1E-06	4.1E-06	4.1E-06	4.1E-06	4.1E-06	4.1E-06	4.1E-06
	PRODH2	3.9E-06	2.2E-06	5.0E-06	1.7E-09	5.0E-06	0.0E+00	0.0E+00	5.0E-06	5.0E-06	5.0E-06	5.0E-06	5.0E-06	5.0E-06	0.0E+00	5.0E-06	5.0E-06	5.0E-06	5.0E-06	5.0E-06	5.0E-06	5.0E-06	5.0E-06	5.0E-06	5.0E-06	5.0E-06	5.0E-06	5.0E-06	5.0E-06	5.0E-06	5.0E-06	5.0E-06	5.0E-06	5.0E-06	5.0E-06	5.0E-06	5.0E-06	5.0E-06	5.0E-06	5.0E-06	5.0E-06	5.0E-06	5.0E-06	5.0E-06	5.0E-06	5.0E-06	5.0E-06	5.0E-06	5.0E-06
	PRRC2B	3.5E-06	2.8E-12	4.7E-06	1.8E-06	3.5E-06	3.5E-06	3.5E-06	3.5E-06	3.5E-06	3.5E-06	3.5E-06	3.5E-06	3.5E-06	3.5E-06	3.5E-06	3.5E-06	3.5E-06	3.5E-06	7.5E-06	7.5E-06	3.5E-06	7.5E-06	3.5E-06	7.5E-06	3.5E-06	7.5E-06	7.5E-06	7.5E-06	7.5E-06	3.5E-06	3.5E-06	7.5E-06	3.5E-06	7.5E-06	3.5E-06	3.5E-06	7.5E-06	3.5E-06	7.5E-06	3.5E-06	3.5E-06	3.5E-06	7.5E-06	3.5E-06	3.5E-06	7.5E-06	3.5E-06	7.5E-06
	PTCD2	1.1E-05	9.4E-06	1.9E-05	6.8E-21	1.9E-05	0.0E+00	1.9E-05	1.9E-05	1.9E-05	1.9E-05	0.0E+00	0.0E+00	0.0E+00	1.9E-05	0.0E+00	1.9E-05	1.9E-05	1.9E-05	1.9E-05	1.9E-05	1.9E-05	1.9E-05	1.9E-05	1.9E-05	1.9E-05	1.9E-05	1.9E-05	1.9E-05	1.9E-05	1.9E-05	1.9E-05	1.9E-05	1.9E-05	1.9E-05	1.9E-05	1.9E-05	1.9E-05	1.9E-05	1.9E-05	1.9E-05	1.9E-05	1.9E-05	1.9E-05	1.9E-05	1.9E-05	1.9E-05	1.9E-05	1.9E-05
	PTCH1	5.3E-07	1.3E-06	2.8E-06	1.4E-06	1.7E-09	3.5E-06	3.5E-06	0.0E+00	0.0E+00	0.0E+00	0.0E+00	0.0E+00	0.0E+00	0.0E+00	0.0E+00	0.0E+00	0.0E+00	0.0E+00	3.5E-06	3.5E-06	0.0E+00	3.5E-06	3.5E-06	3.5E-06	3.5E-06	3.5E-06	3.5E-06	0.0E+00	0.0E+00	3.5E-06	3.5E-06	3.5E-06	3.5E-06	3.5E-06	0.0E+00	3.5E-06	3.5E-06	3.5E-06	3.5E-06	3.5E-06	3.5E-06	3.5E-06	3.5E-06	3.5E-06	3.5E-06	3.5E-06	0.0E+00	3.5E-06
	RAB5A	7.6E-07	1.4E-06	3.3E-06	2.1E-10	3.3E-06	0.0E+00	0.0E+00	0.0E+00	0.0E+00	0.0E+00	3.3E-06	0.0E+00	0.0E+00	0.0E+00	0.0E+00	3.3E-06	0.0E+00	3.3E-06	3.3E-06	3.3E-06	3.3E-06	3.3E-06	3.3E-06	3.3E-06	3.3E-06	3.3E-06	3.3E-06	3.3E-06	3.3E-06	3.3E-06	3.3E-06	3.3E-06	3.3E-06	3.3E-06	3.3E-06	3.3E-06	3.3E-06	3.3E-06	3.3E-06	3.3E-06	3.3E-06	3.3E-06	3.3E-06	3.3E-06	3.3E-06	3.3E-06	3.3E-06	3.3E-06
	RASGRP2	5.7E-06	6.4E-06	1.2E-05	2.7E-06	1.2E-05	1.2E-05	1.2E-05	6.9E-09	1.2E-05	0.0E+00	0.0E+00	0.0E+00	1.2E-05	1.2E-05	0.0E+00	1.4E-08	0.0E+00	1.2E-05	1.2E-05	1.2E-05	1.2E-05	1.2E-05	1.2E-05	1.2E-05	1.2E-05	1.2E-05	0.0E+00	1.2E-05	0.0E+00	1.2E-05	1.2E-05	1.2E-05	1.2E-05	1.2E-05	1.2E-05	1.2E-05	1.2E-05	1.2E-05	1.2E-05	1.2E-05	1.2E-05	1.2E-05	1.2E-05	1.2E-05	1.2E-05	1.2E-05	1.2E-05	1.2E-05
	RASIP1	3.8E-06	2.2E-06	8.9E-06	4.7E-06	5.0E-06	5.0E-06	5.0E-06	5.0E-06	5.0E-06	0.0E+00	5.0E-06	0.0E+00	5.0E-06	5.0E-06	5.0E-06	5.0E-06	0.0E+00	1.3E-05	5.0E-06	1.3E-05	1.3E-05	1.3E-05	1.3E-05	1.3E-05	1.3E-05	1.3E-05	5.2E-06	1.3E-05	5.0E-06	0.0E+00	0.0E+00	5.0E-06	1.3E-05	5.0E-06	5.0E-06	1.3E-05	1.3E-05	1.3E-05	1.3E-05	1.3E-05	5.0E-06	1.3E-05	1.3E-05	1.3E-05	1.3E-05	5.0E-06	1.3E-05	5.0E-06
	RASSF5	5.4E-06	3.1E-06	7.1E-06	3.6E-09	7.1E-06	7.1E-06	7.1E-06	0.0E+00	7.1E-06	7.1E-06	7.1E-06	0.0E+00	7.1E-06	7.1E-06	0.0E+00	7.0E-06	7.1E-06	7.1E-06	7.1E-06	7.1E-06	7.1E-06	7.1E-06	7.1E-06	7.1E-06	7.1E-06	7.1E-06	7.1E-06	7.1E-06	7.1E-06	7.1E-06	7.1E-06	7.1E-06	7.1E-06	7.1E-06	7.1E-06	7.1E-06	7.1E-06	7.1E-06	7.1E-06	7.1E-06	7.1E-06	7.1E-06	7.1E-06	7.1E-06	7.1E-06	7.1E-06	7.1E-06	7.1E-06
	RB1	1.5E-05	6.5E-06	1.8E-05	5.3E-06	1.7E-05	1.7E-05	1.7E-05	1.7E-05	1.7E-05	1.7E-05	1.7E-05	1.7E-05	1.7E-05	1.7E-05	1.7E-05	0.0E+00	0.0E+00	1.7E-05	1.7E-05	1.7E-05	1.7E-05	1.7E-05	1.7E-05	1.7E-05	3.6E-05	1.7E-05	1.7E-05	1.7E-05	1.7E-05	1.7E-05	1.7E-05	1.7E-05	1.7E-05	1.7E-05	1.7E-05	1.7E-05	1.7E-05	1.7E-05	1.7E-05	1.7E-05	1.7E-05	0.0E+00	1.7E-05	1.7E-05	3.6E-05	1.7E-05	1.7E-05	1.7E-05
	RBM6	2.9E-06	3.9E-06	7.9E-06	1.8E-06	7.7E-06	0.0E+00	0.0E+00	0.0E+00	0.0E+00	0.0E+00	0.0E+00	7.7E-06	7.7E-06	7.7E-06	7.7E-06	0.0E+00	0.0E+00	7.7E-06	2.2E-05	7.7E-06	7.7E-06	7.7E-06	7.7E-06	7.7E-06	7.7E-06	7.7E-06	7.7E-06	7.7E-06	7.7E-06	7.7E-06	7.7E-06	7.7E-06	7.7E-06	7.7E-06	7.7E-06	7.7E-06	7.7E-06	7.7E-06	7.7E-06	7.7E-06	7.7E-06	7.7E-06	7.7E-06	7.7E-06	7.7E-06	7.7E-06	7.7E-06	7.7E-06
	RC3H1	1.3E-05	4.4E-11	1.8E-05	6.7E-06	1.3E-05	1.3E-05	1.3E-05	1.3E-05	1.3E-05	1.3E-05	1.3E-05	1.3E-05	1.3E-05	1.3E-05	1.3E-05	1.3E-05	1.3E-05	2.5E-05	2.5E-05	1.3E-05	1.3E-05	1.3E-05	2.5E-05	2.5E-05	1.3E-05	1.3E-05	2.5E-05	1.3E-05	2.5E-05	1.3E-05	1.3E-05	2.5E-05	2.5E-05	2.5E-05	2.5E-05	2.5E-05	1.3E-05	1.3E-05	1.3E-05	2.5E-05	1.3E-05	0.0E+00	2.5E-05	2.5E-05	1.3E-05	2.5E-05	1.3E-05	1.3E-05
	RNF38	3.0E-06	1.7E-06	3.9E-06	3.4E-21	0.0E+00	3.9E-06	3.9E-06	3.9E-06	0.0E+00	0.0E+00	3.9E-06	3.9E-06	3.9E-06	3.9E-06	3.9E-06	3.9E-06	3.9E-06	3.9E-06	3.9E-06	3.9E-06	3.9E-06	3.9E-06	3.9E-06	3.9E-06	3.9E-06	3.9E-06	3.9E-06	3.9E-06	3.9E-06	3.9E-06	3.9E-06	3.9E-06	3.9E-06	3.9E-06	3.9E-06	3.9E-06	3.9E-06	3.9E-06	3.9E-06	3.9E-06	3.9E-06	3.9E-06	3.9E-06	3.9E-06	3.9E-06	3.9E-06	3.9E-06	3.9E-06
	ROR1	1.6E-06	2.1E-06	3.5E-06	1.5E-06	0.0E+00	0.0E+00	0.0E+00	4.1E-06	0.0E+00	1.3E-08	4.1E-06	0.0E+00	4.1E-06	4.1E-06	0.0E+00	0.0E+00	4.1E-06	4.1E-06	4.1E-06	4.1E-06	4.1E-06	4.1E-06	4.1E-06	4.1E-06	4.1E-06	4.1E-06	4.1E-06	4.1E-06	4.1E-06	4.1E-06	4.1E-06	4.1E-06	4.1E-06	4.1E-06	4.1E-06	0.0E+00	4.1E-06	0.0E+00	4.1E-06	0.0E+00	4.1E-06	4.1E-06	4.1E-06	4.1E-06	4.1E-06	0.0E+00	4.1E-06	4.1E-06
	RPIA	4.7E-06	2.0E-06	6.7E-06	1.2E-06	7.1E-06	7.1E-06	7.1E-06	3.2E-06	3.2E-06	3.2E-06	3.2E-06	3.2E-06	3.2E-06	3.2E-06	7.1E-06	3.2E-06	7.1E-06	7.1E-06	3.2E-06	7.1E-06	7.1E-06	7.1E-06	7.1E-06	7.1E-06	7.1E-06	7.1E-06	3.9E-06	7.1E-06	7.1E-06	7.1E-06	7.1E-06	3.2E-06	7.1E-06	7.1E-06	7.1E-06	7.1E-06	3.2E-06	3.2E-06	7.1E-06	3.2E-06	7.1E-06	7.1E-06	7.1E-06	7.1E-06	7.1E-06	7.1E-06	7.1E-06	7.1E-06
	RRH	2.3E-06	5.6E-06	1.1E-05	6.8E-06	0.0E+00	0.0E+00	0.0E+00	0.0E+00	0.0E+00	0.0E+00	0.0E+00	0.0E+00	0.0E+00	1.5E-05	0.0E+00	1.5E-05	0.0E+00	1.5E-05	1.5E-05	0.0E+00	1.5E-05	1.5E-05	0.0E+00	1.5E-05	0.0E+00	1.5E-05	1.5E-05	0.0E+00	1.5E-08	0.0E+00	0.0E+00	0.0E+00	1.5E-05	0.0E+00	1.5E-05	1.5E-05	1.5E-05	1.5E-05	1.5E-05	1.5E-05	1.5E-05	1.5E-05	1.5E-05	1.5E-05	1.5E-05	0.0E+00	1.5E-05	1.5E-05
	RRP8	0.0E+00	0.0E+00	1.4E-05	9.9E-06	0.0E+00	0.0E+00	0.0E+00	0.0E+00	0.0E+00	0.0E+00	0.0E+00	0.0E+00	0.0E+00	0.0E+00	0.0E+00	0.0E+00	0.0E+00	2.1E-05	2.1E-05	2.1E-05	2.1E-05	2.1E-05	2.1E-05	2.1E-05	2.1E-05	2.1E-05	2.1E-05	0.0E+00	2.1E-05	2.1E-05	2.1E-05	2.1E-05	2.1E-05	2.1E-05	0.0E+00	2.1E-05	2.1E-05	0.0E+00	2.1E-05	0.0E+00	2.1E-05	2.1E-05	0.0E+00	0.0E+00	0.0E+00	2.1E-05	2.1E-05	2.1E-05
	RTKN	2.5E-06	3.5E-06	7.2E-06	9.5E-07	7.4E-06	0.0E+00	0.0E+00	0.0E+00	0.0E+00	0.0E+00	0.0E+00	7.4E-06	0.0E+00	7.4E-06	7.4E-06	0.0E+00	3.5E-06	7.4E-06	7.4E-06	7.4E-06	7.4E-06	7.4E-06	7.4E-06	7.4E-06	7.4E-06	7.4E-06	7.4E-06	7.4E-06	7.4E-06	7.4E-06	7.4E-06	7.4E-06	7.4E-06	7.4E-06	7.4E-06	7.4E-06	7.4E-06	7.4E-06	7.4E-06	7.4E-06	7.4E-06	7.4E-06	7.4E-06	7.4E-06	7.4E-06	7.4E-06	7.4E-06	7.4E-06
	RXFP2	7.9E-06	8.9E-06	1.8E-05	7.2E-06	1.7E-05	0.0E+00	1.7E-05	1.7E-05	1.7E-05	1.7E-05	0.0E+00	0.0E+00	1.7E-05	0.0E+00	0.0E+00	0.0E+00	0.0E+00	1.7E-05	3.7E-05	1.7E-05	1.7E-05	0.0E+00	1.7E-05	1.7E-05	1.7E-05	1.7E-05	1.7E-05	1.7E-05	1.7E-05	1.7E-05	1.7E-05	1.7E-05	1.7E-05	1.7E-05	1.7E-05	1.7E-05	1.7E-05	1.7E-05	1.7E-05	0.0E+00	1.7E-05	1.7E-05	1.7E-05	1.7E-05	1.7E-05	1.7E-05	1.7E-05	1.7E-05
	SACS	1.7E-05	7.1E-06	2.4E-05	9.9E-06	1.7E-05	1.7E-05	1.7E-05	1.7E-05	1.7E-05	1.7E-05	1.7E-05	3.5E-05	1.7E-05	1.7E-05	1.7E-05	1.7E-05	6.2E-08	1.7E-05	1.7E-05	3.5E-05	3.5E-05	3.5E-05	1.7E-05	3.5E-05	1.7E-05	1.7E-05	1.7E-05	3.5E-05	3.5E-05	3.5E-05	1.7E-05	1.7E-05	3.5E-05	3.5E-05	1.7E-05	1.7E-05	3.5E-05	1.7E-05	1.7E-05	3.4E-05	3.5E-05	1.7E-05	1.7E-05	0.0E+00	1.7E-05	3.5E-05	1.7E-05	1.7E-05
	SELENBP1	5.2E-07	1.3E-06	5.2E-06	2.2E-06	0.0E+00	0.0E+00	0.0E+00	0.0E+00	3.4E-06	0.0E+00	0.0E+00	0.0E+00	0.0E+00	3.4E-06	0.0E+00	0.0E+00	0.0E+00	7.2E-06	3.4E-06	3.4E-06	7.2E-06	3.4E-06	3.4E-06	7.2E-06	3.4E-06	3.4E-06	7.2E-06	7.2E-06	7.2E-06	3.4E-06	7.2E-06	7.2E-06	7.2E-06	3.4E-06	7.2E-06	7.2E-06	3.4E-06	7.2E-06	7.2E-06	7.2E-06	7.2E-06	3.4E-06	7.2E-06	0.0E+00	7.2E-06	7.2E-06	7.2E-06	7.2E-06
	SERPINA12	1.0E-05	7.0E-06	1.6E-05	4.1E-06	1.5E-05	1.5E-05	1.5E-05	1.5E-05	1.5E-05	0.0E+00	1.5E-05	1.5E-05	1.5E-05	0.0E+00	1.5E-05	0.0E+00	0.0E+00	1.5E-05	2.9E-05	1.5E-05	1.5E-05	1.5E-05	1.5E-05	2.9E-05	1.5E-05	1.5E-05	1.5E-05	1.5E-05	2.9E-05	1.5E-05	1.5E-05	1.5E-05	1.5E-05	1.5E-05	1.5E-05	1.5E-05	1.5E-05	1.5E-05	1.5E-05	1.5E-05	1.5E-05	1.5E-05	1.5E-05	1.5E-05	1.5E-05	1.5E-05	1.5E-05	1.5E-05
	SERPINE2	4.9E-06	4.7E-06	8.9E-06	1.2E-06	9.1E-06	9.1E-06	9.1E-06	0.0E+00	9.1E-06	9.1E-06	0.0E+00	0.0E+00	9.1E-06	0.0E+00	9.1E-06	0.0E+00	0.0E+00	9.1E-06	9.1E-06	9.1E-06	9.1E-06	9.1E-06	0.0E+00	9.1E-06	9.1E-06	9.1E-06	9.1E-06	9.1E-06	9.1E-06	9.1E-06	9.1E-06	9.1E-06	9.1E-06	9.1E-06	9.1E-06	9.1E-06	9.1E-06	9.1E-06	9.1E-06	9.1E-06	9.1E-06	9.1E-06	9.1E-06	9.1E-06	9.1E-06	9.1E-06	9.1E-06	9.1E-06
	SETD2	0.0E+00	0.0E+00	4.6E-06	5.3E-06	0.0E+00	0.0E+00	0.0E+00	0.0E+00	0.0E+00	0.0E+00	0.0E+00	0.0E+00	0.0E+00	0.0E+00	0.0E+00	0.0E+00	0.0E+00	1.1E-08	1.1E-05	0.0E+00	1.1E-05	3.9E-08	0.0E+00	0.0E+00	1.1E-05	0.0E+00	1.1E-05	1.1E-05	0.0E+00	1.1E-08	1.1E-05	5.6E-09	0.0E+00	5.6E-09	1.1E-05	0.0E+00	0.0E+00	0.0E+00	1.1E-05	1.1E-05	0.0E+00	0.0E+00	0.0E+00	0.0E+00	0.0E+00	0.0E+00	1.1E-05	0.0E+00
	SIK3	7.8E-06	2.3E-06	9.2E-06	2.9E-06	8.4E-06	8.4E-06	0.0E+00	8.4E-06	8.4E-06	8.4E-06	8.4E-06	8.4E-06	8.4E-06	8.4E-06	8.4E-06	8.4E-06	8.4E-06	8.4E-06	2.0E-05	8.4E-06	8.4E-06	2.0E-05	8.4E-06	8.4E-06	8.4E-06	8.4E-06	8.4E-06	8.4E-06	8.4E-06	8.4E-06	8.4E-06	8.4E-06	8.4E-06	8.4E-06	8.4E-06	8.4E-06	8.4E-06	8.4E-06	8.4E-06	8.4E-06	8.4E-06	8.4E-06	8.4E-06	8.4E-06	8.4E-06	8.4E-06	8.4E-06	8.4E-06
	SIX3	5.8E-07	1.1E-06	2.3E-06	9.7E-07	0.0E+00	2.5E-06	2.5E-06	2.5E-06	0.0E+00	0.0E+00	0.0E+00	0.0E+00	0.0E+00	0.0E+00	0.0E+00	0.0E+00	0.0E+00	2.5E-06	2.5E-06	2.5E-06	2.5E-06	2.5E-06	0.0E+00	2.5E-06	2.5E-06	2.5E-06	2.5E-06	2.5E-06	2.5E-06	2.5E-06	2.5E-06	2.5E-06	4.7E-06	2.5E-06	0.0E+00	2.5E-06	2.5E-06	2.5E-06	2.5E-06	2.5E-06	4.7E-06	2.5E-06	2.5E-06	0.0E+00	2.5E-06	2.5E-06	2.5E-06	2.5E-06
	SLC12A1	2.4E-06	3.8E-06	7.2E-06	2.2E-06	0.0E+00	7.8E-06	0.0E+00	7.8E-06	7.8E-06	2.3E-09	0.0E+00	7.8E-06	0.0E+00	1.2E-07	0.0E+00	6.7E-09	0.0E+00	7.8E-06	7.8E-06	7.8E-06	7.8E-06	7.8E-06	7.8E-06	7.8E-06	7.8E-06	7.8E-06	7.8E-06	0.0E+00	7.8E-06	7.8E-06	7.8E-06	7.8E-06	7.8E-06	7.8E-06	7.8E-06	7.8E-06	7.8E-06	7.8E-06	7.8E-06	7.8E-06	7.8E-06	7.8E-06	0.0E+00	7.8E-06	0.0E+00	7.8E-06	7.8E-06	7.8E-06
	SLC25A47	9.0E-06	7.4E-06	1.5E-05	1.9E-20	0.0E+00	1.5E-05	1.5E-05	1.5E-05	1.5E-05	0.0E+00	0.0E+00	1.5E-05	0.0E+00	1.5E-05	1.5E-05	1.5E-05	0.0E+00	1.5E-05	1.5E-05	1.5E-05	1.5E-05	1.5E-05	1.5E-05	1.5E-05	1.5E-05	1.5E-05	1.5E-05	1.5E-05	1.5E-05	1.5E-05	1.5E-05	1.5E-05	1.5E-05	1.5E-05	1.5E-05	1.5E-05	1.5E-05	1.5E-05	1.5E-05	1.5E-05	1.5E-05	1.5E-05	1.5E-05	1.5E-05	1.5E-05	1.5E-05	1.5E-05	1.5E-05
	SLC30A10	5.3E-06	5.1E-06	9.9E-06	1.0E-20	0.0E+00	9.8E-06	9.9E-06	9.9E-06	9.9E-06	9.9E-06	0.0E+00	0.0E+00	9.9E-06	9.9E-06	0.0E+00	2.5E-08	0.0E+00	9.9E-06	9.9E-06	9.9E-06	9.9E-06	9.9E-06	9.9E-06	9.9E-06	9.9E-06	9.9E-06	9.9E-06	9.9E-06	9.9E-06	9.9E-06	9.9E-06	9.9E-06	9.9E-06	9.9E-06	9.9E-06	9.9E-06	9.9E-06	9.9E-06	9.9E-06	9.9E-06	9.9E-06	9.9E-06	9.9E-06	9.9E-06	9.9E-06	9.9E-06	9.9E-06	9.9E-06
	SLC32A1	4.9E-06	4.8E-06	8.1E-06	3.0E-06	0.0E+00	9.2E-06	9.2E-06	0.0E+00	0.0E+00	9.2E-06	0.0E+00	0.0E+00	9.1E-06	0.0E+00	9.2E-06	9.2E-06	9.2E-06	0.0E+00	9.2E-06	9.2E-06	9.2E-06	9.2E-06	9.2E-06	9.2E-06	9.2E-06	9.2E-06	9.2E-06	9.2E-06	9.2E-06	9.2E-06	9.2E-06	9.2E-06	9.2E-06	9.2E-06	9.2E-06	9.2E-06	9.2E-06	9.2E-06	9.1E-06	9.2E-06	9.2E-06	9.2E-06	0.0E+00	0.0E+00	0.0E+00	9.2E-06	9.2E-06	9.2E-06
	SLC36A4	0.0E+00	0.0E+00	6.0E-06	6.8E-06	0.0E+00	0.0E+00	0.0E+00	0.0E+00	0.0E+00	0.0E+00	0.0E+00	0.0E+00	0.0E+00	0.0E+00	0.0E+00	0.0E+00	0.0E+00	1.3E-05	1.3E-05	1.3E-05	0.0E+00	0.0E+00	0.0E+00	0.0E+00	1.3E-05	1.3E-05	0.0E+00	0.0E+00	0.0E+00	0.0E+00	0.0E+00	1.3E-05	1.3E-05	1.3E-05	1.3E-05	1.3E-05	0.0E+00	1.3E-05	1.3E-05	1.3E-05	0.0E+00	0.0E+00	0.0E+00	1.9E-08	0.0E+00	0.0E+00	0.0E+00	0.0E+00
	SLC41A3	6.8E-06	4.7E-06	1.0E-05	1.3E-06	1.0E-05	1.0E-05	1.0E-05	9.2E-06	9.2E-06	0.0E+00	9.2E-06	1.0E-05	9.2E-06	0.0E+00	1.0E-05	0.0E+00	0.0E+00	1.0E-05	1.0E-05	1.0E-05	1.0E-05	1.0E-05	1.0E-05	1.0E-05	1.0E-05	1.0E-05	1.0E-05	1.0E-05	1.0E-05	1.0E-05	1.0E-05	1.0E-05	1.0E-05	1.0E-05	1.0E-05	1.0E-05	1.0E-05	1.0E-05	1.0E-05	1.0E-05	1.0E-05	1.0E-05	1.0E-05	1.0E-05	1.0E-05	1.0E-05	1.0E-05	1.0E-05
	SMARCA5	7.8E-06	4.5E-06	1.0E-05	0.0E+00	1.0E-05	1.0E-05	1.0E-05	0.0E+00	0.0E+00	1.0E-05	1.0E-05	1.0E-05	1.0E-05	1.0E-05	1.0E-05	1.0E-05	0.0E+00	1.0E-05	1.0E-05	1.0E-05	1.0E-05	1.0E-05	1.0E-05	1.0E-05	1.0E-05	1.0E-05	1.0E-05	1.0E-05	1.0E-05	1.0E-05	1.0E-05	1.0E-05	1.0E-05	1.0E-05	1.0E-05	1.0E-05	1.0E-05	1.0E-05	1.0E-05	1.0E-05	1.0E-05	1.0E-05	1.0E-05	1.0E-05	1.0E-05	1.0E-05	1.0E-05	1.0E-05
	SMARCC1	6.1E-06	5.8E-06	1.1E-05	2.5E-06	1.1E-05	0.0E+00	0.0E+00	1.1E-05	1.1E-05	1.1E-05	1.1E-05	0.0E+00	0.0E+00	1.1E-05	0.0E+00	0.0E+00	1.1E-05	1.1E-05	1.1E-05	1.1E-05	1.1E-05	1.1E-05	1.1E-05	1.1E-05	1.1E-05	1.1E-05	1.1E-05	1.1E-05	1.1E-05	1.1E-05	1.1E-05	1.1E-05	1.1E-05	1.1E-05	1.1E-05	1.1E-05	1.1E-05	1.1E-05	1.1E-05	1.1E-05	1.1E-05	1.1E-05	1.1E-05	1.1E-05	1.1E-05	1.1E-05	1.1E-05	1.1E-05
	SMOX	8.6E-07	3.1E-06	9.7E-06	3.8E-06	0.0E+00	0.0E+00	0.0E+00	0.0E+00	0.0E+00	1.1E-05	0.0E+00	0.0E+00	0.0E+00	0.0E+00	0.0E+00	0.0E+00	0.0E+00	1.1E-05	1.1E-05	1.1E-05	0.0E+00	1.1E-05	1.1E-05	1.1E-05	1.1E-05	1.1E-05	1.1E-05	1.1E-05	1.1E-05	0.0E+00	1.1E-05	1.1E-05	1.1E-05	1.1E-05	0.0E+00	1.1E-05	1.1E-05	1.1E-05	1.1E-05	1.1E-05	1.1E-05	1.1E-05	1.1E-05	1.1E-05	0.0E+00	1.1E-05	1.1E-05	1.1E-05
	SNTN	5.2E-06	3.6E-06	7.6E-06	8.5E-21	0.0E+00	7.6E-06	7.6E-06	0.0E+00	0.0E+00	7.6E-06	7.6E-06	7.6E-06	7.6E-06	7.6E-06	7.6E-06	7.6E-06	0.0E+00	7.6E-06	7.6E-06	7.6E-06	7.6E-06	7.6E-06	7.6E-06	7.6E-06	7.6E-06	7.6E-06	7.6E-06	7.6E-06	7.6E-06	7.6E-06	7.6E-06	7.6E-06	7.6E-06	7.6E-06	7.6E-06	7.6E-06	7.6E-06	7.6E-06	7.6E-06	7.6E-06	7.6E-06	7.6E-06	7.6E-06	7.6E-06	7.6E-06	7.6E-06	7.6E-06	7.6E-06
	SPTB	4.0E-06	3.8E-06	7.1E-06	1.8E-06	0.0E+00	7.4E-06	0.0E+00	0.0E+00	0.0E+00	0.0E+00	7.4E-06	7.4E-06	7.4E-06	0.0E+00	7.4E-06	7.4E-06	7.4E-06	7.4E-06	7.4E-06	7.4E-06	7.4E-06	7.4E-06	7.4E-06	7.4E-06	7.4E-06	7.4E-06	7.4E-06	0.0E+00	7.4E-06	7.4E-06	7.4E-06	7.4E-06	7.4E-06	7.4E-06	7.4E-06	7.4E-06	0.0E+00	7.4E-06	7.4E-06	7.4E-06	7.4E-06	7.4E-06	7.4E-06	7.4E-06	7.4E-06	7.4E-06	7.4E-06	7.4E-06
	STARD9	6.8E-06	3.1E-06	1.2E-05	7.9E-06	6.7E-06	1.5E-05	6.6E-06	6.6E-06	0.0E+00	6.6E-06	6.6E-06	6.6E-06	6.6E-06	6.6E-06	6.6E-06	6.7E-06	6.6E-06	6.6E-06	2.4E-05	2.4E-05	6.6E-06	6.6E-06	6.6E-06	1.6E-05	3.1E-05	2.4E-05	1.5E-05	2.4E-05	6.6E-06	2.4E-05	1.5E-05	2.4E-05	6.6E-06	6.6E-06	2.4E-05	6.6E-06	8.3E-06	6.6E-06	6.6E-06	6.8E-06	8.3E-06	6.6E-06	6.7E-06	6.6E-06	1.5E-05	1.5E-05	8.3E-06	6.7E-06
	STK31	6.2E-06	4.3E-06	9.0E-06	1.5E-20	0.0E+00	0.0E+00	9.0E-06	9.0E-06	9.0E-06	9.0E-06	9.0E-06	9.0E-06	9.0E-06	0.0E+00	9.0E-06	9.0E-06	0.0E+00	9.0E-06	9.0E-06	9.0E-06	9.0E-06	9.0E-06	9.0E-06	9.0E-06	9.0E-06	9.0E-06	9.0E-06	9.0E-06	9.0E-06	9.0E-06	9.0E-06	9.0E-06	9.0E-06	9.0E-06	9.0E-06	9.0E-06	9.0E-06	9.0E-06	9.0E-06	9.0E-06	9.0E-06	9.0E-06	9.0E-06	9.0E-06	9.0E-06	9.0E-06	9.0E-06	9.0E-06
	STRIP2	7.2E-06	5.0E-06	1.1E-05	1.8E-06	0.0E+00	1.0E-05	1.0E-05	1.0E-05	1.0E-05	0.0E+00	1.0E-05	0.0E+00	1.0E-05	1.0E-05	1.0E-05	0.0E+00	1.0E-05	2.0E-05	1.0E-05	1.0E-05	1.0E-05	1.0E-05	1.0E-05	1.0E-05	1.0E-05	1.0E-05	1.0E-05	1.0E-05	1.0E-05	1.0E-05	1.0E-05	1.0E-05	1.0E-05	1.0E-05	1.0E-05	1.0E-05	1.0E-05	1.0E-05	1.0E-05	1.0E-05	1.0E-05	1.0E-05	1.0E-05	1.0E-05	1.0E-05	1.0E-05	1.0E-05	1.0E-05
	SVOPL	1.2E-09	4.5E-09	8.2E-06	6.7E-06	0.0E+00	0.0E+00	0.0E+00	1.6E-08	0.0E+00	0.0E+00	0.0E+00	0.0E+00	0.0E+00	0.0E+00	0.0E+00	0.0E+00	0.0E+00	1.1E-05	0.0E+00	1.1E-05	1.1E-05	2.1E-05	0.0E+00	0.0E+00	1.1E-05	1.1E-05	1.1E-05	1.1E-05	1.1E-05	1.1E-05	1.1E-05	1.1E-05	0.0E+00	2.1E-05	1.1E-05	0.0E+00	1.1E-05	1.1E-05	0.0E+00	2.1E-05	0.0E+00	0.0E+00	1.1E-05	1.1E-05	0.0E+00	2.1E-05	1.1E-05	0.0E+00
	SYNE1	2.3E-05	1.1E-05	5.0E-05	2.2E-05	2.5E-05	1.5E-05	1.5E-05	2.5E-05	2.5E-05	3.1E-05	3.7E-05	2.4E-05	2.5E-05	1.7E-07	4.0E-05	2.4E-05	8.8E-06	9.5E-05	2.2E-05	5.2E-05	6.1E-05	4.6E-05	8.5E-05	7.7E-05	5.0E-05	3.7E-05	5.3E-05	2.2E-05	3.7E-05	7.5E-05	4.1E-05	5.3E-05	5.2E-05	9.2E-05	5.2E-05	4.6E-05	4.9E-05	8.8E-06	5.3E-05	3.1E-05	5.5E-05	9.1E-05	5.1E-05	2.2E-05	7.0E-05	4.6E-05	9.2E-05	3.1E-05
	SYNJ2	1.5E-04	1.9E-05	1.8E-04	2.0E-05	1.6E-04	1.3E-04	1.4E-04	1.6E-04	1.6E-04	1.3E-04	1.4E-04	1.6E-04	1.1E-04	1.7E-04	1.7E-04	1.7E-04	1.3E-04	1.8E-04	1.7E-04	1.5E-04	1.7E-04	2.0E-04	1.5E-04	2.0E-04	1.7E-04	1.7E-04	1.8E-04	1.7E-04	1.7E-04	1.8E-04	1.7E-04	2.0E-04	1.7E-04	2.3E-04	2.0E-04	2.1E-04	1.7E-04	1.6E-04	1.7E-04	1.8E-04	1.7E-04	1.6E-04	1.9E-04	2.1E-04	1.8E-04	1.8E-04	1.7E-04	2.1E-04
	TBC1D21	2.4E-06	3.8E-06	6.9E-06	2.7E-06	7.9E-06	7.9E-06	0.0E+00	0.0E+00	7.9E-06	0.0E+00	7.9E-06	0.0E+00	0.0E+00	2.0E-08	0.0E+00	0.0E+00	0.0E+00	0.0E+00	7.9E-06	7.9E-06	7.9E-06	7.9E-06	7.9E-06	0.0E+00	7.9E-06	7.9E-06	7.9E-06	7.9E-06	7.9E-06	7.9E-06	7.9E-06	7.9E-06	7.9E-06	7.9E-06	0.0E+00	7.9E-06	7.9E-06	0.0E+00	7.9E-06	7.9E-06	7.9E-06	7.9E-06	7.9E-06	7.9E-06	7.9E-06	7.9E-06	7.9E-06	7.9E-06
	TBKBP1	1.2E-06	2.3E-06	5.1E-06	9.3E-07	1.3E-08	0.0E+00	5.2E-06	5.2E-06	0.0E+00	0.0E+00	0.0E+00	0.0E+00	0.0E+00	0.0E+00	0.0E+00	0.0E+00	5.2E-06	5.2E-06	5.2E-06	5.2E-06	5.2E-06	5.2E-06	5.2E-06	5.2E-06	0.0E+00	5.2E-06	5.2E-06	5.2E-06	5.2E-06	5.2E-06	5.2E-06	5.2E-06	5.2E-06	1.0E-05	5.2E-06	5.2E-06	5.2E-06	5.2E-06	5.2E-06	5.2E-06	5.2E-06	5.2E-06	5.2E-06	5.2E-06	5.2E-06	5.2E-06	5.2E-06	5.2E-06
	TENM2	5.1E-06	7.8E-06	1.3E-05	7.7E-06	0.0E+00	1.5E-05	2.2E-05	6.4E-06	1.6E-05	1.9E-08	0.0E+00	0.0E+00	0.0E+00	0.0E+00	0.0E+00	0.0E+00	7.3E-06	7.3E-06	7.3E-06	7.3E-06	7.3E-06	1.6E-05	7.3E-06	2.3E-05	7.3E-06	7.3E-06	7.3E-06	7.3E-06	7.3E-06	2.3E-05	7.3E-06	2.3E-05	7.3E-06	7.3E-06	7.3E-06	7.3E-06	7.3E-06	1.6E-05	2.3E-05	7.3E-06	7.3E-06	2.3E-05	0.0E+00	2.3E-05	1.6E-05	7.3E-06	7.3E-06	7.3E-06
	TET1	1.3E-05	7.4E-06	1.7E-05	0.0E+00	1.7E-05	0.0E+00	0.0E+00	1.7E-05	1.7E-05	1.7E-05	1.7E-05	1.7E-05	1.7E-05	1.7E-05	1.7E-05	0.0E+00	1.7E-05	1.7E-05	1.7E-05	1.7E-05	1.7E-05	1.7E-05	1.7E-05	1.7E-05	1.7E-05	1.7E-05	1.7E-05	1.7E-05	1.7E-05	1.7E-05	1.7E-05	1.7E-05	1.7E-05	1.7E-05	1.7E-05	1.7E-05	1.7E-05	1.7E-05	1.7E-05	1.7E-05	1.7E-05	1.7E-05	1.7E-05	1.7E-05	1.7E-05	1.7E-05	1.7E-05	1.7E-05
	THADA	7.8E-06	2.0E-06	1.0E-05	1.6E-06	9.0E-06	9.0E-06	9.0E-06	9.0E-06	6.1E-06	9.0E-06	6.1E-06	9.0E-06	9.0E-06	9.0E-06	9.0E-06	6.1E-06	2.8E-06	6.1E-06	9.0E-06	1.1E-05	1.1E-05	1.1E-05	1.1E-05	1.1E-05	9.0E-06	1.1E-05	6.1E-06	9.0E-06	9.0E-06	1.1E-05	9.0E-06	1.1E-05	1.1E-05	1.1E-05	1.1E-05	1.1E-05	1.1E-05	1.1E-05	8.3E-06	9.0E-06	6.1E-06	1.1E-05	8.3E-06	9.0E-06	1.1E-05	9.0E-06	8.3E-06	1.2E-05
	TM7SF3	5.5E-07	1.3E-06	3.8E-06	1.1E-06	0.0E+00	0.0E+00	3.5E-06	0.0E+00	0.0E+00	0.0E+00	0.0E+00	3.5E-06	0.0E+00	0.0E+00	0.0E+00	0.0E+00	0.0E+00	3.5E-06	3.5E-06	6.9E-06	3.5E-06	3.5E-06	3.5E-06	3.5E-06	3.5E-06	6.9E-06	6.9E-06	6.9E-06	3.5E-06	3.5E-06	3.5E-06	6.9E-06	3.5E-06	3.5E-06	3.5E-06	3.5E-06	3.5E-06	3.5E-06	3.5E-06	3.5E-06	3.5E-06	3.5E-06	0.0E+00	3.5E-06	3.5E-06	3.5E-06	3.5E-06	3.5E-06
	TMC6	0.0E+00	0.0E+00	2.5E-06	2.4E-06	0.0E+00	0.0E+00	0.0E+00	0.0E+00	0.0E+00	0.0E+00	0.0E+00	0.0E+00	0.0E+00	0.0E+00	0.0E+00	0.0E+00	0.0E+00	4.8E-06	4.8E-06	0.0E+00	4.8E-06	0.0E+00	0.0E+00	4.8E-06	4.8E-06	4.8E-06	4.8E-06	4.8E-06	4.8E-06	0.0E+00	4.8E-06	0.0E+00	4.8E-06	4.8E-06	0.0E+00	4.8E-06	0.0E+00	4.8E-06	4.8E-06	0.0E+00	4.8E-06	0.0E+00	0.0E+00	0.0E+00	4.8E-06	0.0E+00	0.0E+00	0.0E+00
	TMCO6	4.9E-06	3.4E-06	7.1E-06	1.1E-20	7.1E-06	0.0E+00	0.0E+00	7.1E-06	0.0E+00	0.0E+00	7.1E-06	7.1E-06	7.1E-06	7.1E-06	7.1E-06	7.1E-06	7.1E-06	7.1E-06	7.1E-06	7.1E-06	7.1E-06	7.1E-06	7.1E-06	7.1E-06	7.1E-06	7.1E-06	7.1E-06	7.1E-06	7.1E-06	7.1E-06	7.1E-06	7.1E-06	7.1E-06	7.1E-06	7.1E-06	7.1E-06	7.1E-06	7.1E-06	7.1E-06	7.1E-06	7.1E-06	7.1E-06	7.1E-06	7.1E-06	7.1E-06	7.1E-06	7.1E-06	7.1E-06
	TMEM120B	2.0E-06	7.4E-06	2.3E-05	9.6E-06	0.0E+00	2.7E-05	0.0E+00	0.0E+00	0.0E+00	0.0E+00	0.0E+00	0.0E+00	0.0E+00	0.0E+00	0.0E+00	0.0E+00	0.0E+00	2.7E-05	2.7E-05	2.7E-05	2.7E-05	2.7E-05	2.7E-05	2.7E-05	2.7E-05	2.7E-05	2.7E-05	2.7E-05	2.7E-05	2.7E-05	0.0E+00	2.7E-05	2.7E-05	0.0E+00	2.7E-05	2.7E-05	2.7E-05	0.0E+00	2.7E-05	2.7E-05	2.7E-05	0.0E+00	2.7E-05	2.7E-05	2.7E-05	2.7E-05	2.7E-05	2.7E-05
	TMEM144	5.1E-06	5.7E-06	1.1E-05	1.4E-06	1.1E-05	0.0E+00	0.0E+00	1.1E-05	0.0E+00	0.0E+00	1.1E-05	0.0E+00	1.1E-05	0.0E+00	0.0E+00	1.1E-05	1.1E-05	1.1E-05	0.0E+00	1.1E-05	1.1E-05	1.1E-05	1.1E-05	1.1E-05	1.1E-05	1.1E-05	1.1E-05	1.1E-05	1.1E-05	1.1E-05	1.1E-05	1.1E-05	1.1E-05	1.1E-05	1.1E-05	1.1E-05	1.1E-05	1.1E-05	1.1E-05	1.1E-05	1.1E-05	1.1E-05	1.1E-05	1.1E-05	1.1E-05	1.1E-05	1.1E-05	1.1E-05
	TMEM19	8.6E-07	1.6E-06	3.2E-06	1.2E-06	0.0E+00	0.0E+00	0.0E+00	0.0E+00	0.0E+00	4.0E-06	0.0E+00	3.6E-06	0.0E+00	3.6E-06	0.0E+00	0.0E+00	0.0E+00	3.6E-06	3.6E-06	0.0E+00	3.6E-06	3.6E-06	3.6E-06	3.6E-06	3.6E-06	3.6E-06	3.6E-06	3.6E-06	3.6E-06	3.6E-06	3.6E-06	3.6E-06	3.6E-06	3.6E-06	3.6E-06	3.6E-06	3.6E-06	3.6E-06	3.6E-06	3.6E-06	3.6E-06	3.6E-06	3.6E-06	3.6E-06	3.6E-06	0.0E+00	3.6E-06	0.0E+00
	TMTC4	1.4E-05	1.0E-05	2.1E-05	2.2E-11	2.1E-05	0.0E+00	0.0E+00	2.1E-05	2.1E-05	2.1E-05	2.1E-05	2.1E-05	0.0E+00	2.1E-05	0.0E+00	2.1E-05	2.1E-05	2.1E-05	2.1E-05	2.1E-05	2.1E-05	2.1E-05	2.1E-05	2.1E-05	2.1E-05	2.1E-05	2.1E-05	2.1E-05	2.1E-05	2.1E-05	2.1E-05	2.1E-05	2.1E-05	2.1E-05	2.1E-05	2.1E-05	2.1E-05	2.1E-05	2.1E-05	2.1E-05	2.1E-05	2.1E-05	2.1E-05	2.1E-05	2.1E-05	2.1E-05	2.1E-05	2.1E-05
	TMUB2	4.2E-06	2.4E-06	5.5E-06	1.3E-12	0.0E+00	0.0E+00	0.0E+00	5.5E-06	5.5E-06	5.5E-06	5.5E-06	5.5E-06	5.5E-06	5.5E-06	5.5E-06	5.5E-06	5.5E-06	5.5E-06	5.5E-06	5.5E-06	5.5E-06	5.5E-06	5.5E-06	5.5E-06	5.5E-06	5.5E-06	5.5E-06	5.5E-06	5.5E-06	5.5E-06	5.5E-06	5.5E-06	5.5E-06	5.5E-06	5.5E-06	5.5E-06	5.5E-06	5.5E-06	5.5E-06	5.5E-06	5.5E-06	5.5E-06	5.5E-06	5.5E-06	5.5E-06	5.5E-06	5.5E-06	5.5E-06
	TNFRSF8	4.2E-06	5.5E-06	1.1E-05	4.3E-06	0.0E+00	1.1E-05	0.0E+00	0.0E+00	1.1E-05	0.0E+00	1.1E-05	0.0E+00	0.0E+00	0.0E+00	1.1E-05	1.1E-05	0.0E+00	1.1E-05	1.1E-05	0.0E+00	1.1E-05	1.1E-05	2.1E-05	1.1E-05	0.0E+00	1.1E-05	1.1E-05	1.1E-05	1.1E-05	1.1E-05	2.1E-05	2.1E-05	1.1E-05	1.1E-05	1.1E-05	1.1E-05	1.1E-05	1.1E-05	1.1E-05	1.1E-05	1.1E-05	1.1E-05	1.1E-05	1.1E-05	0.0E+00	1.1E-05	1.1E-05	1.1E-05
	TNKS2	9.6E-06	7.9E-06	1.6E-05	3.0E-06	0.0E+00	1.6E-05	1.6E-05	1.6E-05	0.0E+00	1.6E-05	1.6E-05	1.6E-05	1.6E-05	1.6E-05	0.0E+00	0.0E+00	0.0E+00	1.6E-05	1.6E-05	3.3E-05	1.6E-05	1.6E-05	1.6E-05	1.6E-05	1.6E-05	1.6E-05	1.6E-05	1.6E-05	1.6E-05	1.6E-05	1.6E-05	1.6E-05	1.6E-05	1.6E-05	1.6E-05	1.6E-05	1.6E-05	1.6E-05	1.6E-05	1.6E-05	1.6E-05	1.6E-05	1.6E-05	0.0E+00	1.6E-05	1.6E-05	1.6E-05	1.6E-05
	TNPO3	1.4E-05	3.3E-06	1.6E-05	1.8E-06	1.6E-05	9.7E-06	9.7E-06	9.7E-06	1.6E-05	1.6E-05	9.7E-06	1.6E-05	1.6E-05	9.7E-06	1.6E-05	1.6E-05	1.6E-05	1.6E-05	1.6E-05	1.6E-05	1.6E-05	1.6E-05	1.6E-05	1.6E-05	1.6E-05	1.6E-05	1.6E-05	1.6E-05	1.6E-05	1.6E-05	1.6E-05	1.6E-05	9.7E-06	9.7E-06	1.6E-05	9.7E-06	9.7E-06	1.6E-05	1.6E-05	1.6E-05	1.6E-05	1.6E-05	1.6E-05	1.6E-05	1.6E-05	1.6E-05	1.6E-05	1.6E-05
	TNS2	2.2E-06	1.5E-06	3.1E-06	4.1E-07	3.2E-06	0.0E+00	3.2E-06	3.2E-06	0.0E+00	3.2E-06	3.2E-06	3.2E-06	0.0E+00	3.2E-06	0.0E+00	3.2E-06	3.2E-06	3.2E-06	3.2E-06	3.2E-06	3.2E-06	3.2E-06	3.2E-06	3.2E-06	3.2E-06	3.2E-06	3.2E-06	3.2E-06	3.2E-06	3.2E-06	3.2E-06	3.2E-06	3.2E-06	3.2E-06	3.2E-06	3.2E-06	3.2E-06	3.2E-06	3.2E-06	3.2E-06	3.2E-06	3.2E-06	3.2E-06	0.0E+00	3.2E-06	3.2E-06	3.2E-06	3.2E-06
	TRIO	1.7E-05	9.6E-06	2.6E-05	1.2E-05	0.0E+00	2.2E-05	2.2E-05	2.2E-05	2.2E-05	2.2E-05	0.0E+00	2.2E-05	2.2E-05	0.0E+00	2.2E-05	2.2E-05	2.2E-05	4.6E-05	2.2E-05	2.2E-05	2.2E-05	2.2E-05	2.2E-05	2.2E-05	2.2E-05	2.2E-05	2.2E-05	4.6E-05	2.2E-05	4.6E-05	2.2E-05	2.2E-05	0.0E+00	2.2E-05	2.2E-05	2.2E-05	4.6E-05	4.6E-05	2.2E-05	2.2E-05	2.2E-05	2.2E-05	2.2E-05	2.2E-05	2.2E-05	2.2E-05	4.6E-05	2.2E-05
	TRMT1L	4.4E-06	3.6E-06	7.1E-06	5.1E-21	7.1E-06	7.0E-06	0.0E+00	0.0E+00	0.0E+00	7.1E-06	0.0E+00	7.1E-06	7.1E-06	7.1E-06	0.0E+00	7.1E-06	7.1E-06	7.1E-06	7.1E-06	7.1E-06	7.1E-06	7.1E-06	7.1E-06	7.1E-06	7.1E-06	7.1E-06	7.1E-06	7.1E-06	7.1E-06	7.1E-06	7.1E-06	7.1E-06	7.1E-06	7.1E-06	7.1E-06	7.1E-06	7.1E-06	7.1E-06	7.1E-06	7.1E-06	7.1E-06	7.1E-06	7.1E-06	7.1E-06	7.1E-06	7.1E-06	7.1E-06	7.1E-06
	TRPA1	9.3E-06	9.0E-06	1.7E-05	2.2E-06	0.0E+00	1.7E-05	1.7E-05	1.7E-05	1.7E-05	1.7E-05	0.0E+00	0.0E+00	0.0E+00	1.7E-05	0.0E+00	1.7E-05	0.0E+00	1.7E-05	1.7E-05	1.7E-05	1.7E-05	1.7E-05	1.7E-05	1.7E-05	1.7E-05	1.7E-05	1.7E-05	1.7E-05	1.7E-05	1.7E-05	1.7E-05	1.7E-05	1.7E-05	1.7E-05	1.7E-05	1.7E-05	1.7E-05	1.7E-05	1.7E-05	1.7E-05	1.7E-05	1.7E-05	1.7E-05	1.7E-05	1.7E-05	1.7E-05	1.7E-05	1.7E-05
	TSEN34	4.6E-06	3.8E-06	7.3E-06	1.4E-06	0.0E+00	7.5E-06	7.5E-06	0.0E+00	0.0E+00	7.5E-06	0.0E+00	7.5E-06	7.5E-06	0.0E+00	7.5E-06	7.5E-06	7.5E-06	7.5E-06	0.0E+00	7.5E-06	7.5E-06	7.5E-06	7.5E-06	7.5E-06	7.5E-06	7.5E-06	7.5E-06	7.5E-06	7.5E-06	7.5E-06	7.5E-06	7.5E-06	7.5E-06	7.5E-06	7.5E-06	7.5E-06	7.5E-06	7.5E-06	7.5E-06	7.5E-06	7.5E-06	0.0E+00	7.5E-06	7.5E-06	7.5E-06	7.5E-06	7.5E-06	7.5E-06
	TSKS	1.2E-05	5.0E-06	1.5E-05	2.7E-08	1.5E-05	1.5E-05	1.5E-05	8.2E-06	1.5E-05	1.5E-05	6.8E-06	0.0E+00	6.8E-06	1.5E-05	1.5E-05	8.2E-06	1.5E-05	1.5E-05	1.5E-05	1.5E-05	1.5E-05	1.5E-05	1.5E-05	1.5E-05	1.5E-05	1.5E-05	1.5E-05	1.5E-05	1.5E-05	1.5E-05	1.5E-05	1.5E-05	1.5E-05	1.5E-05	1.5E-05	1.5E-05	1.5E-05	1.5E-05	1.5E-05	1.5E-05	1.5E-05	1.5E-05	1.5E-05	1.5E-05	1.5E-05	1.5E-05	1.5E-05	1.5E-05
	TTC23L	2.6E-06	6.4E-06	1.5E-05	5.2E-06	1.7E-05	0.0E+00	0.0E+00	0.0E+00	0.0E+00	0.0E+00	0.0E+00	1.7E-05	0.0E+00	0.0E+00	0.0E+00	0.0E+00	0.0E+00	1.7E-05	1.7E-05	1.7E-05	1.7E-05	1.7E-05	1.7E-05	1.7E-05	1.7E-05	1.7E-05	0.0E+00	1.7E-05	1.7E-05	1.7E-05	1.7E-05	1.7E-05	1.7E-05	1.7E-05	1.7E-05	1.7E-05	1.7E-05	0.0E+00	1.7E-05	1.7E-05	1.7E-05	1.7E-05	1.7E-05	1.7E-05	1.7E-05	1.7E-05	1.7E-05	1.7E-05
	TTC4	0.0E+00	0.0E+00	3.0E-06	2.8E-06	0.0E+00	0.0E+00	0.0E+00	0.0E+00	0.0E+00	0.0E+00	0.0E+00	0.0E+00	0.0E+00	0.0E+00	0.0E+00	0.0E+00	0.0E+00	5.6E-06	5.6E-06	5.6E-06	0.0E+00	5.6E-06	5.6E-06	0.0E+00	0.0E+00	0.0E+00	5.6E-06	5.6E-06	0.0E+00	5.6E-06	5.6E-06	0.0E+00	0.0E+00	5.6E-06	0.0E+00	5.6E-06	5.6E-06	5.6E-06	0.0E+00	0.0E+00	5.6E-06	0.0E+00	0.0E+00	5.6E-06	0.0E+00	5.6E-06	0.0E+00	5.6E-06
	UBAP2	2.0E-07	7.1E-07	3.2E-06	1.5E-06	2.6E-06	0.0E+00	0.0E+00	0.0E+00	0.0E+00	0.0E+00	0.0E+00	0.0E+00	0.0E+00	0.0E+00	0.0E+00	0.0E+00	0.0E+00	3.9E-06	3.9E-06	0.0E+00	3.9E-06	3.9E-06	3.9E-06	3.9E-06	3.9E-06	0.0E+00	3.9E-06	0.0E+00	3.9E-06	3.9E-06	3.9E-06	3.9E-06	3.9E-06	0.0E+00	0.0E+00	3.9E-06	0.0E+00	0.0E+00	0.0E+00	3.9E-06	3.9E-06	3.9E-06	3.9E-06	3.9E-06	3.9E-06	0.0E+00	3.9E-06	3.9E-06
	UBE2J1	1.2E-05	3.5E-06	1.3E-05	8.3E-10	0.0E+00	1.3E-05	1.3E-05	1.3E-05	1.3E-05	1.3E-05	1.3E-05	1.3E-05	1.3E-05	1.2E-05	1.2E-05	1.3E-05	1.3E-05	1.3E-05	1.3E-05	1.3E-05	1.3E-05	1.3E-05	1.3E-05	1.3E-05	1.3E-05	1.3E-05	1.3E-05	1.3E-05	1.3E-05	1.3E-05	1.3E-05	1.3E-05	1.3E-05	1.3E-05	1.3E-05	1.3E-05	1.3E-05	1.3E-05	1.3E-05	1.3E-05	1.3E-05	1.3E-05	1.3E-05	1.3E-05	1.3E-05	1.3E-05	1.3E-05	1.3E-05
	UCHL1	7.1E-07	2.6E-06	6.2E-06	4.4E-06	0.0E+00	0.0E+00	9.3E-06	0.0E+00	0.0E+00	0.0E+00	0.0E+00	0.0E+00	0.0E+00	0.0E+00	0.0E+00	0.0E+00	0.0E+00	9.3E-06	9.3E-06	0.0E+00	9.3E-06	9.3E-06	9.3E-06	9.3E-06	9.3E-06	0.0E+00	9.3E-06	0.0E+00	9.3E-06	9.3E-06	9.3E-06	0.0E+00	9.3E-06	9.3E-06	9.3E-06	0.0E+00	9.3E-06	9.3E-06	0.0E+00	0.0E+00	9.3E-06	9.3E-06	0.0E+00	9.3E-06	9.3E-06	9.3E-06	9.3E-06	9.3E-06
	USP20	4.5E-07	1.6E-06	5.6E-06	9.0E-07	1.4E-09	5.8E-06	0.0E+00	0.0E+00	0.0E+00	0.0E+00	0.0E+00	0.0E+00	0.0E+00	0.0E+00	0.0E+00	1.2E-08	0.0E+00	5.8E-06	5.8E-06	5.8E-06	5.8E-06	5.8E-06	5.8E-06	5.8E-06	5.8E-06	5.8E-06	5.8E-06	5.8E-06	5.8E-06	0.0E+00	5.8E-06	5.8E-06	5.8E-06	5.8E-06	5.8E-06	5.8E-06	5.8E-06	5.8E-06	5.8E-06	2.9E-06	5.8E-06	5.8E-06	5.8E-06	5.8E-06	5.8E-06	5.8E-06	5.8E-06	5.8E-06
	UTRN	9.4E-06	7.7E-06	1.5E-05	1.5E-08	1.5E-05	0.0E+00	0.0E+00	1.5E-05	1.5E-05	0.0E+00	1.5E-05	1.5E-05	1.5E-05	1.5E-05	0.0E+00	0.0E+00	1.5E-05	1.5E-05	1.5E-05	1.5E-05	1.5E-05	1.5E-05	1.5E-05	1.5E-05	1.5E-05	1.5E-05	1.5E-05	1.5E-05	1.5E-05	1.5E-05	1.5E-05	1.5E-05	1.5E-05	1.5E-05	1.5E-05	1.5E-05	1.5E-05	1.5E-05	1.5E-05	1.5E-05	1.5E-05	1.5E-05	1.5E-05	1.5E-05	1.5E-05	1.5E-05	1.5E-05	1.5E-05
	VCPIP1	7.2E-06	4.1E-06	9.3E-06	1.5E-20	9.3E-06	0.0E+00	0.0E+00	9.3E-06	9.3E-06	9.3E-06	9.3E-06	9.3E-06	9.3E-06	9.3E-06	9.3E-06	0.0E+00	9.2E-06	9.3E-06	9.3E-06	9.3E-06	9.3E-06	9.3E-06	9.3E-06	9.3E-06	9.3E-06	9.3E-06	9.3E-06	9.3E-06	9.3E-06	9.3E-06	9.3E-06	9.3E-06	9.3E-06	9.3E-06	9.3E-06	9.3E-06	9.3E-06	9.3E-06	9.3E-06	9.3E-06	9.3E-06	9.3E-06	9.3E-06	9.3E-06	9.3E-06	9.3E-06	9.3E-06	9.3E-06
	VLDLR	2.5E-06	2.4E-06	4.5E-06	1.3E-06	4.6E-06	0.0E+00	0.0E+00	4.7E-06	4.7E-06	0.0E+00	0.0E+00	4.7E-06	4.4E-06	4.4E-06	0.0E+00	0.0E+00	4.4E-06	4.7E-06	4.7E-06	4.7E-06	0.0E+00	4.7E-06	4.7E-06	4.7E-06	4.7E-06	4.7E-06	4.7E-06	4.7E-06	4.7E-06	4.7E-06	4.7E-06	4.7E-06	4.7E-06	4.7E-06	4.7E-06	4.7E-06	4.7E-06	4.7E-06	4.7E-06	4.7E-06	4.7E-06	4.7E-06	4.7E-06	4.7E-06	4.7E-06	4.7E-06	4.7E-06	4.7E-06
	VPS13A	6.5E-06	1.9E-06	7.7E-06	1.3E-12	3.5E-06	7.7E-06	4.2E-06	7.7E-06	7.7E-06	7.7E-06	7.7E-06	7.7E-06	7.7E-06	4.2E-06	7.7E-06	7.7E-06	3.5E-06	7.7E-06	7.7E-06	7.7E-06	7.7E-06	7.7E-06	7.7E-06	7.7E-06	7.7E-06	7.7E-06	7.7E-06	7.7E-06	7.7E-06	7.7E-06	7.7E-06	7.7E-06	7.7E-06	7.7E-06	7.7E-06	7.7E-06	7.7E-06	7.7E-06	7.7E-06	7.7E-06	7.7E-06	7.7E-06	7.7E-06	7.7E-06	7.7E-06	7.7E-06	7.7E-06	7.7E-06
	WDR1	1.5E-05	6.9E-06	2.3E-05	6.6E-06	2.8E-05	1.4E-05	1.4E-05	0.0E+00	1.4E-05	1.4E-05	1.4E-05	1.4E-05	1.4E-05	1.4E-05	1.4E-05	1.4E-05	2.8E-05	2.8E-05	2.8E-05	2.8E-05	1.4E-05	2.8E-05	1.4E-05	1.4E-05	2.8E-05	2.8E-05	1.4E-05	2.8E-05	2.8E-05	2.8E-05	1.4E-05	2.8E-05	2.8E-05	2.8E-05	2.8E-05	2.8E-05	1.4E-05	2.8E-05	2.8E-05	1.4E-05	1.4E-05	2.8E-05	2.8E-05	1.4E-05	2.8E-05	2.8E-05	2.8E-05	2.8E-05
	WDR91	4.3E-06	5.7E-06	1.1E-05	3.4E-06	0.0E+00	1.1E-05	1.1E-05	0.0E+00	0.0E+00	2.3E-08	1.1E-05	0.0E+00	1.1E-05	0.0E+00	0.0E+00	0.0E+00	1.1E-05	1.1E-05	1.1E-05	1.1E-05	1.1E-05	1.1E-05	1.1E-05	1.1E-05	1.1E-05	1.1E-05	1.1E-05	1.1E-05	1.1E-05	1.1E-05	1.1E-05	1.1E-05	1.1E-05	1.1E-05	1.1E-05	1.1E-05	1.1E-05	0.0E+00	1.1E-05	1.1E-05	1.1E-05	1.1E-05	1.1E-05	0.0E+00	1.1E-05	1.1E-05	0.0E+00	1.1E-05
	WEE2	5.9E-06	4.9E-06	9.3E-06	1.7E-06	9.6E-06	0.0E+00	0.0E+00	9.6E-06	9.6E-06	0.0E+00	0.0E+00	9.6E-06	9.6E-06	0.0E+00	9.6E-06	9.6E-06	9.6E-06	9.6E-06	9.6E-06	9.6E-06	9.6E-06	9.6E-06	9.6E-06	9.6E-06	9.6E-06	9.6E-06	9.6E-06	9.6E-06	9.6E-06	9.6E-06	9.6E-06	9.6E-06	9.6E-06	9.6E-06	9.6E-06	9.6E-06	9.6E-06	9.6E-06	9.6E-06	9.6E-06	9.6E-06	9.6E-06	9.6E-06	9.6E-06	9.6E-06	9.6E-06	9.6E-06	9.6E-06
	WHSC1	5.4E-10	1.9E-09	1.4E-05	1.8E-06	0.0E+00	0.0E+00	0.0E+00	0.0E+00	0.0E+00	0.0E+00	0.0E+00	0.0E+00	0.0E+00	0.0E+00	0.0E+00	0.0E+00	7.0E-09	1.4E-05	1.4E-05	1.4E-05	1.4E-05	1.4E-05	1.4E-05	1.4E-05	1.4E-05	1.4E-05	1.4E-05	1.4E-05	1.4E-05	1.4E-05	1.4E-05	1.4E-05	1.4E-05	1.4E-05	1.4E-05	1.4E-05	1.4E-05	1.4E-05	1.4E-05	1.4E-05	1.4E-05	1.4E-05	1.4E-05	1.4E-05	1.4E-05	1.4E-05	1.4E-05	1.4E-05
	WNT8A	5.8E-06	3.3E-06	7.6E-06	8.7E-07	7.5E-06	7.5E-06	0.0E+00	7.5E-06	7.5E-06	0.0E+00	0.0E+00	7.5E-06	7.5E-06	7.5E-06	7.5E-06	7.5E-06	7.5E-06	7.5E-06	7.5E-06	7.5E-06	7.5E-06	7.5E-06	7.5E-06	7.5E-06	7.5E-06	7.5E-06	7.5E-06	7.5E-06	7.5E-06	7.5E-06	7.5E-06	7.5E-06	7.5E-06	7.5E-06	7.5E-06	7.5E-06	7.5E-06	7.5E-06	7.5E-06	7.5E-06	7.5E-06	7.5E-06	7.5E-06	7.5E-06	7.5E-06	7.5E-06	7.5E-06	7.5E-06
	ZAN	0.0E+00	0.0E+00	8.0E-06	5.5E-06	0.0E+00	0.0E+00	0.0E+00	0.0E+00	0.0E+00	0.0E+00	0.0E+00	0.0E+00	0.0E+00	0.0E+00	0.0E+00	0.0E+00	0.0E+00	0.0E+00	0.0E+00	1.2E-05	1.2E-05	1.2E-05	0.0E+00	1.2E-05	1.2E-05	1.2E-05	1.2E-05	1.2E-05	0.0E+00	0.0E+00	0.0E+00	0.0E+00	1.2E-05	1.2E-05	1.2E-05	0.0E+00	1.2E-05	1.2E-05	1.2E-05	1.2E-05	1.2E-05	1.2E-05	1.2E-05	0.0E+00	1.2E-05	1.2E-05	1.2E-05	1.2E-05
	ZCWPW2	8.5E-06	5.9E-06	1.2E-05	8.5E-21	1.2E-05	0.0E+00	1.2E-05	1.2E-05	1.2E-05	1.2E-05	1.2E-05	1.2E-05	0.0E+00	1.2E-05	1.2E-05	0.0E+00	0.0E+00	1.2E-05	1.2E-05	1.2E-05	1.2E-05	1.2E-05	1.2E-05	1.2E-05	1.2E-05	1.2E-05	1.2E-05	1.2E-05	1.2E-05	1.2E-05	1.2E-05	1.2E-05	1.2E-05	1.2E-05	1.2E-05	1.2E-05	1.2E-05	1.2E-05	1.2E-05	1.2E-05	1.2E-05	1.2E-05	1.2E-05	1.2E-05	1.2E-05	1.2E-05	1.2E-05	1.2E-05
	ZDBF2	5.6E-06	2.0E-06	7.3E-06	1.5E-06	3.5E-06	7.4E-06	7.4E-06	7.4E-06	7.4E-06	3.5E-06	7.4E-06	7.4E-06	3.5E-06	3.5E-06	3.5E-06	7.4E-06	3.5E-06	7.4E-06	7.4E-06	7.4E-06	7.4E-06	7.4E-06	7.4E-06	7.4E-06	7.4E-06	7.4E-06	7.4E-06	7.4E-06	0.0E+00	7.4E-06	7.4E-06	7.4E-06	7.4E-06	7.4E-06	7.4E-06	7.4E-06	7.4E-06	7.4E-06	7.4E-06	7.4E-06	7.4E-06	7.4E-06	7.4E-06	7.4E-06	7.4E-06	7.4E-06	7.4E-06	7.4E-06
	ZNF639	5.9E-05	1.3E-05	8.1E-05	2.0E-05	4.1E-05	5.4E-05	5.4E-05	5.4E-05	5.4E-05	5.4E-05	5.4E-05	8.0E-05	8.0E-05	4.1E-05	8.0E-05	5.4E-05	6.3E-05	9.4E-05	9.4E-05	4.1E-05	9.4E-05	9.4E-05	9.4E-05	5.4E-05	9.4E-05	5.4E-05	9.4E-05	4.1E-05	8.0E-05	9.4E-05	5.4E-05	9.4E-05	4.1E-05	9.4E-05	5.4E-05	5.4E-05	9.4E-05	9.4E-05	9.4E-05	9.4E-05	9.4E-05	9.4E-05	9.4E-05	9.4E-05	9.4E-05	9.4E-05	9.4E-05	9.4E-05
	ZNF639	1.8E-06	2.0E-06	4.9E-06	2.0E-06	0.0E+00	3.9E-06	0.0E+00	0.0E+00	3.9E-06	3.9E-06	3.9E-06	3.9E-06	0.0E+00	3.9E-06	0.0E+00	0.0E+00	0.0E+00	3.9E-06	3.9E-06	3.9E-06	3.9E-06	3.9E-06	3.9E-06	3.9E-06	3.9E-06	8.1E-06	8.1E-06	2.1E-09	3.9E-06	8.1E-06	3.9E-06	3.9E-06	3.9E-06	3.9E-06	3.9E-06	3.9E-06	3.9E-06	3.9E-06	7.8E-06	3.9E-06	3.9E-06	3.9E-06	3.9E-06	3.9E-06	8.1E-06	8.1E-06	8.1E-06	8.1E-06
	ZNF660	7.7E-06	6.3E-06	1.3E-05	8.5E-21	1.3E-05	0.0E+00	0.0E+00	1.3E-05	1.3E-05	1.3E-05	1.3E-05	0.0E+00	0.0E+00	1.3E-05	0.0E+00	1.3E-05	1.3E-05	1.3E-05	1.3E-05	1.3E-05	1.3E-05	1.3E-05	1.3E-05	1.3E-05	1.3E-05	1.3E-05	1.3E-05	1.3E-05	1.3E-05	1.3E-05	1.3E-05	1.3E-05	1.3E-05	1.3E-05	1.3E-05	1.3E-05	1.3E-05	1.3E-05	1.3E-05	1.3E-05	1.3E-05	1.3E-05	1.3E-05	1.3E-05	1.3E-05	1.3E-05	1.3E-05	1.3E-05
	ZSCAN10	0.0E+00	0.0E+00	5.4E-06	4.6E-06	0.0E+00	0.0E+00	0.0E+00	0.0E+00	0.0E+00	0.0E+00	0.0E+00	0.0E+00	0.0E+00	0.0E+00	0.0E+00	0.0E+00	0.0E+00	0.0E+00	9.3E-06	0.0E+00	9.3E-06	9.3E-06	9.3E-06	9.3E-06	9.3E-06	0.0E+00	0.0E+00	9.3E-06	9.3E-06	9.3E-06	9.3E-06	9.3E-06	0.0E+00	9.3E-06	9.3E-06	9.3E-06	9.3E-06	0.0E+00	0.0E+00	0.0E+00	0.0E+00	9.3E-06	9.3E-06	0.0E+00	9.3E-06	0.0E+00	9.3E-06	9.3E-06
[truncated: 29 more columns]
