# Supplementary material for: Convergent genomic signatures of domestication in sheep and goats
Source: Nat Commun. 2018 Mar 6;9:813. doi: 10.1038/s41467-018-03206-y (PMC5840369; doi:10.1038/s41467-018-03206-y)
Supplement: Supplementary file 5 — Supplementary Data 2 [file 41467_2018_3206_MOESM5_ESM.xlsx]

## Sheet: Supp Data 2
Supplementary Data 2: Results of the three populations tests for Ovis and Capra.
Ovis							Capra
Source_1	Source_2	Target	f_3	std.err	Z-score	SNPs	Source_1	Source_2	Target	f_3	std.err	Z-score	SNPs
IROA	IROO	wpOA	0.004184	0.000134	31.31	2181586	FRCH	IRCH	ITCH	0.019857	0.001325	14.981	1052771
IROO	IROA	wpOA	0.004184	0.000134	31.31	2181586	IRCH	FRCH	ITCH	0.019857	0.001325	14.981	1052771
IROA	MOOA	wpOA	0.003961	0.000126	31.503	2252132	AUST	FRCH	ITCH	0.020013	0.001322	15.141	969757
MOOA	IROA	wpOA	0.003961	0.000126	31.503	2252132	FRCH	AUST	ITCH	0.020013	0.001322	15.141	969757
IROO	MOOA	wpOA	0.004258	0.000121	35.214	2183682	FRCH	IRCA	ITCH	0.019806	0.001293	15.315	983672
MOOA	IROO	wpOA	0.004258	0.000121	35.214	2183682	IRCA	FRCH	ITCH	0.019806	0.001293	15.315	983672
IROA	IROO	MOOA	0.006867	0.000136	50.535	2781857	AUST	ITCH	FRCH	0.017388	0.001134	15.33	920704
IROO	IROA	MOOA	0.006867	0.000136	50.535	2781857	ITCH	AUST	FRCH	0.017388	0.001134	15.33	920704
IROO	wpOA	MOOA	0.006662	0.000129	51.72	2788863	FRCH	MOCH	ITCH	0.020362	0.001315	15.479	1055405
wpOA	IROO	MOOA	0.006662	0.000129	51.72	2788863	MOCH	FRCH	ITCH	0.020362	0.001315	15.479	1055405
IROA	wpOA	MOOA	0.006935	0.000126	54.98	2886327	ITCH	MOCH	FRCH	0.017042	0.0011	15.497	1027927
wpOA	IROA	MOOA	0.006935	0.000126	54.98	2886327	MOCH	ITCH	FRCH	0.017042	0.0011	15.497	1027927
MOOA	wpOA	IROA	0.012761	0.000164	78.015	2650468	IRCH	ITCH	FRCH	0.017542	0.00111	15.799	1028279
wpOA	MOOA	IROA	0.012761	0.000164	78.015	2650468	ITCH	IRCH	FRCH	0.017542	0.00111	15.799	1028279
IROO	wpOA	IROA	0.012541	0.000159	78.831	2479470	IRCA	ITCH	FRCH	0.017592	0.001097	16.037	936574
wpOA	IROO	IROA	0.012541	0.000159	78.831	2479470	ITCH	IRCA	FRCH	0.017592	0.001097	16.037	936574
IROO	MOOA	IROA	0.012833	0.000161	79.512	2474560	IRCH	ITCH	AUST	0.031509	0.001158	27.202	1247727
MOOA	IROO	IROA	0.012833	0.000161	79.512	2474560	ITCH	IRCH	AUST	0.031509	0.001158	27.202	1247727
IROA	MOOA	IROO	0.065799	0.000272	241.51	3178940	FRCH	IRCH	AUST	0.031354	0.001149	27.297	1219193
MOOA	IROA	IROO	0.065799	0.000272	241.51	3178940	IRCH	FRCH	AUST	0.031354	0.001149	27.297	1219193
MOOA	wpOA	IROO	0.065972	0.000268	246.209	3286398	AUST	ITCH	IRCH	0.011716	0.00038	30.822	3037232
wpOA	MOOA	IROO	0.065972	0.000268	246.209	3286398	ITCH	AUST	IRCH	0.011716	0.00038	30.822	3037232
IROA	wpOA	IROO	0.066029	0.000266	248.633	3212864	IRCH	MOCH	AUST	0.033422	0.001053	31.739	1675634
wpOA	IROA	IROO	0.066029	0.000266	248.633	3212864	MOCH	IRCH	AUST	0.033422	0.001053	31.739	1675634
							AUST	FRCH	IRCH	0.011837	0.000367	32.284	3033259
							FRCH	AUST	IRCH	0.011837	0.000367	32.284	3033259
							AUST	IRCA	IRCH	0.005705	0.000171	33.347	3040245
							IRCA	AUST	IRCH	0.005705	0.000171	33.347	3040245
							IRCA	MOCH	AUST	0.037528	0.001104	34.007	1324731
							MOCH	IRCA	AUST	0.037528	0.001104	34.007	1324731
							IRCA	IRCH	AUST	0.03914	0.001057	37.025	1460153
							IRCH	IRCA	AUST	0.03914	0.001057	37.025	1460153
							ITCH	MOCH	AUST	0.0485	0.001306	37.13	1279993
							MOCH	ITCH	AUST	0.0485	0.001306	37.13	1279993
							AUST	MOCH	IRCH	0.010209	0.000275	37.14	3081538
							MOCH	AUST	IRCH	0.010209	0.000275	37.14	3081538
							IRCA	ITCH	AUST	0.048354	0.001292	37.426	1133123
							ITCH	IRCA	AUST	0.048354	0.001292	37.426	1133123
							FRCH	MOCH	AUST	0.048846	0.00129	37.855	1252781
							MOCH	FRCH	AUST	0.048846	0.00129	37.855	1252781
							FRCH	IRCA	AUST	0.04815	0.001263	38.11	1117998
							IRCA	FRCH	AUST	0.04815	0.001263	38.11	1117998
							IRCA	MOCH	IRCH	0.008939	0.000192	46.671	3109610
							MOCH	IRCA	IRCH	0.008939	0.000192	46.671	3109610
							IRCA	MOCH	ITCH	0.079824	0.001567	50.951	1271667
							MOCH	IRCA	ITCH	0.079824	0.001567	50.951	1271667
							AUST	ITCH	MOCH	0.022483	0.000429	52.358	2559991
							ITCH	AUST	MOCH	0.022483	0.000429	52.358	2559991
							AUST	FRCH	MOCH	0.022187	0.000419	52.924	2554354
							FRCH	AUST	MOCH	0.022187	0.000419	52.924	2554354
							AUST	MOCH	ITCH	0.090758	0.00168	54.027	1230365
							MOCH	AUST	ITCH	0.090758	0.00168	54.027	1230365
							IRCH	MOCH	ITCH	0.09269	0.001682	55.103	1676089
							MOCH	IRCH	ITCH	0.09269	0.001682	55.103	1676089
							AUST	IRCA	ITCH	0.090905	0.001632	55.701	1107615
							IRCA	AUST	ITCH	0.090905	0.001632	55.701	1107615
							IRCA	IRCH	ITCH	0.098611	0.001645	59.955	1443507
							IRCH	IRCA	ITCH	0.098611	0.001645	59.955	1443507
							AUST	IRCH	ITCH	0.107917	0.001779	60.647	1341018
							IRCH	AUST	ITCH	0.107917	0.001779	60.647	1341018
							IRCA	MOCH	FRCH	0.076383	0.001249	61.158	1216816
							MOCH	IRCA	FRCH	0.076383	0.001249	61.158	1216816
							FRCH	IRCH	MOCH	0.020418	0.000312	65.418	2607707
							IRCH	FRCH	MOCH	0.020418	0.000312	65.418	2607707
							AUST	MOCH	FRCH	0.08699	0.00129	67.412	1175675
							MOCH	AUST	FRCH	0.08699	0.00129	67.412	1175675
							AUST	IRCA	FRCH	0.087685	0.001296	67.677	1045392
							IRCA	AUST	FRCH	0.087685	0.001296	67.677	1045392
							IRCH	ITCH	MOCH	0.020847	0.000307	67.898	2622114
							ITCH	IRCH	MOCH	0.020847	0.000307	67.898	2622114
							FRCH	ITCH	AUST	0.118552	0.001742	68.042	1228919
							ITCH	FRCH	AUST	0.118552	0.001742	68.042	1228919
							IRCH	MOCH	FRCH	0.089054	0.001308	68.107	1637190
							MOCH	IRCH	FRCH	0.089054	0.001308	68.107	1637190
							FRCH	IRCA	IRCH	0.018935	0.000276	68.688	3043709
							IRCA	FRCH	IRCH	0.018935	0.000276	68.688	3043709
							IRCA	ITCH	IRCH	0.018974	0.000272	69.832	3049107
							ITCH	IRCA	IRCH	0.018974	0.000272	69.832	3049107
							IRCA	IRCH	FRCH	0.095458	0.001336	71.446	1391011
							IRCH	IRCA	FRCH	0.095458	0.001336	71.446	1391011
							AUST	IRCH	FRCH	0.104455	0.001376	75.906	1287992
							IRCH	AUST	FRCH	0.104455	0.001376	75.906	1287992
							AUST	IRCA	MOCH	0.03187	0.000364	87.652	2606340
							IRCA	AUST	MOCH	0.03187	0.000364	87.652	2606340
							FRCH	MOCH	IRCH	0.023987	0.000271	88.504	3120200
							MOCH	FRCH	IRCH	0.023987	0.000271	88.504	3120200
							ITCH	MOCH	IRCH	0.023592	0.000263	89.79	3131621
							MOCH	ITCH	IRCH	0.023592	0.000263	89.79	3131621
							IRCA	ITCH	MOCH	0.031745	0.000351	90.541	2578784
							ITCH	IRCA	MOCH	0.031745	0.000351	90.541	2578784
							FRCH	IRCA	MOCH	0.031274	0.000343	91.199	2571031
							IRCA	FRCH	MOCH	0.031274	0.000343	91.199	2571031
							AUST	IRCH	MOCH	0.035382	0.000366	96.706	2714950
							IRCH	AUST	MOCH	0.035382	0.000366	96.706	2714950
							IRCA	IRCH	MOCH	0.036761	0.00032	114.772	2811127
							IRCH	IRCA	MOCH	0.036761	0.00032	114.772	2811127
							FRCH	ITCH	MOCH	0.082116	0.000701	117.087	2616140
							ITCH	FRCH	MOCH	0.082116	0.000701	117.087	2616140
							FRCH	ITCH	IRCH	0.080399	0.000672	119.556	3125999
							ITCH	FRCH	IRCH	0.080399	0.000672	119.556	3125999
							AUST	FRCH	IRCA	0.06652	0.000506	131.555	2193046
							FRCH	AUST	IRCA	0.06652	0.000506	131.555	2193046
							AUST	ITCH	IRCA	0.066336	0.000499	132.971	2206216
							ITCH	AUST	IRCA	0.066336	0.000499	132.971	2206216
							IRCH	ITCH	IRCA	0.059445	0.000371	160.061	2332695
							ITCH	IRCH	IRCA	0.059445	0.000371	160.061	2332695
							FRCH	IRCH	IRCA	0.05949	0.00037	160.636	2304691
							IRCH	FRCH	IRCA	0.05949	0.00037	160.636	2304691
							FRCH	ITCH	IRCA	0.129913	0.000797	162.923	2317882
							ITCH	FRCH	IRCA	0.129913	0.000797	162.923	2317882
							FRCH	MOCH	IRCA	0.076741	0.000446	172.202	2344506
							MOCH	FRCH	IRCA	0.076741	0.000446	172.202	2344506
							ITCH	MOCH	IRCA	0.076244	0.000442	172.414	2371879
							MOCH	ITCH	IRCA	0.076244	0.000442	172.414	2371879
							AUST	IRCH	IRCA	0.074657	0.00042	177.929	2442632
							IRCH	AUST	IRCA	0.074657	0.00042	177.929	2442632
							AUST	MOCH	IRCA	0.076112	0.000422	180.24	2375315
							MOCH	AUST	IRCA	0.076112	0.000422	180.24	2375315
							IRCH	MOCH	IRCA	0.070949	0.000376	188.552	2754290
							MOCH	IRCH	IRCA	0.070949	0.000376	188.552	2754290
