# Supplementary material for: Convergent genomic signatures of domestication in sheep and goats
Source: Nat Commun. 2018 Mar 6;9:813. doi: 10.1038/s41467-018-03206-y (PMC5840369; doi:10.1038/s41467-018-03206-y)
Supplement: Supplementary file 6 — Supplementary Data 3 [file 41467_2018_3206_MOESM6_ESM.xlsx]

## Sheet: Supp Data 3
Supplementary Data 3: Genomic regions under selection with the corresponding genes and functions in a) Ovis and b) Capra. The pattern of selection is given by Δπ. Positive values account for a lower diversity in domestics (e.g., directional/stabilizing selection in domestics), while negative values account for a higher diversity in domestics (e.g., diversifying selection or relaxation in domestic…
a)
		Region	chr	begin	end	minQ	nb	Code	Gene	Related phenotype	Phenotype category	References *	Δπ
		Common	1	106214297	106273242	5.6E-04	355	ENSOARG00000006800	Novel gene	Other (Unknown)	Other	Ensembl (http://www.ensembl.org/Ovis_aries/Info/Index)	0.12
		Common	1	109991660	110044678	9.0E-04	277	SLAMF1	Signaling lymphocytic activation molecule precursor 1	Humoral immunity and antibody response	Immunity	Wang et al. (2015)	0.13
		Common	1	239401027	239453132	8.3E-04	276	Intergenic	None	None	Intergenic	-	0.09
		Common	2	227447970	227463505	1.2E-03	74	Intergenic	None	None	Intergenic	-	0.15
		Common	3	124642271	124731578	2.2E-04	700	KITLG	Proto-oncogene receptor tyrosine kinase ligand	Neural stem cell development - Coat colour - Litter size	Neural system - Improvement	Conti and Cattaneo (2010) / Reissmann and Ludwig (2013) / An et al. (2015)	0.18
		Common	3	124796231	124995276	2.3E-05	1130						0.26
		Common	3	153778682	153887514	1.7E-04	603	HMGI-C	High mobility group protein I-C	Neural stem cell development - Body size	Improvement	Ruyter-Spira et al. (1998)	0.11
		Common	6	36181984	36270093	5.2E-03	246	HERC5	HECT and RLD domain containing E3 ubiquitin protein ligase 5	Milk yield and composition	Improvement	Cohen-Zinder et al. (2005)	0.24
		Common	6	44930726	44971566	6.7E-04	258	SLC34A2	Solute carrier family 34 member 2	Other (respiratory system)	Other	NCBI (https://www.ncbi.nlm.nih.gov/gene/)	0.18
		Common	7	28445300	28515483	7.1E-04	356	Intergenic	None	None	Intergenic	-	0.08
		Common	9	78664233	78667406	8.1E-03	48	POP1	Ribonuclease P/MRP subunit	Other (epithelium development)	Other	NCBI (https://www.ncbi.nlm.nih.gov/gene/)	-0.03
		Common	10	26039369	26077368	1.4E-03	325	NBEA	Neurobeachin	Central nervous system - Wool crimp	Improvement	Nair et al. (2012) / Ramey et al. (2013) / Wang et al. (2014)	0.11
		Common	10	36014417	36245442	4.1E-03	758	CRYL1	Crystallin lambda 1	Milk fatty acid content	Improvement	Yang et al. (2016)	0.01
		Common	11	51261303	51352599	2.2E-04	612	RNF213	Ring finger protein 213	Other (angiogenesis)	Other	NCBI (https://www.ncbi.nlm.nih.gov/gene/)	0.13
		Common	15	47412823	47666895	1.7E-04	3476	U1	U1 spliceosomal RNA	Other (RNA splicing)	Other	NCBI (https://www.ncbi.nlm.nih.gov/gene/)	0.22
		Common	16	70895866	70976290	7.2E-04	492	TRIP13	Thyroid hormone receptor interactor 13	Mastitis susceptibility	Immunity	Durán Aguilar et al. (2016)	0.16
		Common	20	18330310	18449122	1.7E-03	713	SUPT3H	SPT3 homolog, SAGA and STAGA complex component	Milk fatty acid content	Improvement	Buitenhuis et al. (2014)	0.08
		Common	20	50909969	51063580	3.9E-04	724	EXOC2	Exocyst complex component 2	Innate immune recognition and activation	Immunity	Paludan et al. (2011)	0.25
		Common	24	139390	144857	8.7E-03	38	HBM	Hemoglobin subunit Mu	Other (oxygen transport)	Other	NCBI (https://www.ncbi.nlm.nih.gov/gene/)	0.33
		Common	26	18619268	18640615	3.0E-03	250	MTMR7	Myotubularin related protein 7	Central nervous system / Muscular fatty acid composition	Neural system - Improvement	Sanchez-Juan et al. (2012) / Ramayo-Caldas et al. (2012)	0.15
		Specific	1	129149933	129159315	9.6E-03	19	Intergenic	None	None	Intergenic	-	0.16
		Specific	1	266746888	266768796	5.6E-03	110	CLDN14	Claudin 14	Other (epithelium permeability)	Other	NCBI (https://www.ncbi.nlm.nih.gov/gene/)	0.21
		Specific	2	115087368	115096426	7.6E-03	46	Intergenic	None	None	Intergenic	-	0.19
		Specific	2	115268402	115270809	8.1E-03	33	Intergenic	None	None	Intergenic	-	0.14
		Specific	3	129765218	129794461	6.7E-03	165	SOCS2	Suppressor of cytokine signaling 2	Body weight and growth - Milk production - Inflammatory response to mammary infections	Improvement - Immunity	Horvat and Medrano (2001) / Rupp et al. (2015)	0.20
		Specific	4	78969456	78984003	4.6E-03	113	Intergenic	None	None	Intergenic	-	0.20
		Specific	4	101714019	101719418	8.7E-03	41	GLI3	Glioma-associated oncogene family zinc finger 3	Piebald pigmentation - Body weight	Improvement	García-Gámez et al.( 2011) / Huang et al. (2013)	0.22
		Specific	5	107003416	107242889	1.4E-03	1213	SLC25A46	Solute carrier family 25 member 46	Other (molecule and iron transport)	Other	NCBI (https://www.ncbi.nlm.nih.gov/gene/)	0.29
		Specific	9	30979841	30999348	1.4E-03	243	HAS2	Hyaluronan synthase 2	Other (extracellular matrix)	Other	NCBI (https://www.ncbi.nlm.nih.gov/gene/)	0.18
		Specific	11	10807991	10811602	9.0E-03	24	BRIP1	BRCA1 interacting protein C-terminal helicase 1	Other (DNA structure)	Other	NCBI (https://www.ncbi.nlm.nih.gov/gene/)	0.16
		Specific	11	18280213	18486294	2.3E-03	385	NF1	Neurofibromin 1	Neural crest derived tissue development	Neural system	Fariello et al. (2014) / Brannan et al. (1994)	0.20
		Specific	11	24747968	24764909	7.2E-03	110	FBXO39	F-box protein 39	Proinflammatory pathways	Immunity	Tollenaere et al. (2013)	0.24
		Specific	11	40330994	40352493	6.7E-03	132	CCR7	C-C motif chemokine receptor 7	Innate immune response	Immunity	Galindo et al. (2008)	0.19
		Specific	13	49862029	49982732	3.8E-03	580	HAO1	Hydroxyacid oxidase 1	Milk content	Improvement	Baik et al. (2009)	0.27
		Specific	13	50327070	50441717	1.9E-03	787	ENSOARG00000023728	Novel gene	Other (Unknown)	Other	Ensembl (http://www.ensembl.org/Ovis_aries/Info/Index)	0.28
		Specific	13	50496776	50628305	1.4E-03	576	RNF24	Ring finger protein 24	Tail type	Improvement	Yuan et al. (2017)	0.27
		Specific	15	21927089	21975144	3.6E-03	354	BCO2	Beta-carotene oxygenase 2	Milk and fat colour	Improvement	Våge and Boman (2010)/ Bartonova et al. (2012)	0.25
		Specific	17	59463489	59496869	4.0E-03	240	Intergenic	None	None	Intergenic	-	0.16
		Specific	17	33093537	33109333	8.5E-03	63	KNTC1	Kinetochore associated 1	Other (cell division)	Other	NCBI (https://www.ncbi.nlm.nih.gov/gene/)	0.26
		Specific	17	52416650	52440779	5.2E-03	142	Intergenic	None	None	Intergenic	-	0.23
		Specific	18	32242212	32391182	3.0E-03	377	NEIL1	Nei like DNA glycosylase 1	Other (DNA repair pathway)	Other	NCBI (https://www.ncbi.nlm.nih.gov/gene/)	0.23
		Specific	18	45533677	45554652	6.2E-03	182	NKX2-1	NK2 homeobox 1	Fertility	Improvement	Nayeri et al. (2016)	0.20
		Specific	20	15048734	15202179	3.0E-03	425	ADCY10	Adenylate cyclase type 10-like	Other (ion binding)	Other	NCBI (https://www.ncbi.nlm.nih.gov/gene/)	0.21
		Specific	20	50132457	50153376	4.3E-03	80	GMDS	GDP-mannose 4,6-dehydratase	Milk fatty acid content	Improvement	Ibeagha-Awemu et al. (2016)	0.27
		Specific	21	49681861	49870927	3.5E-03	369	IFITM5	Interferon induced transmembrane protein 5	Inhibition of pathogenicviruses	Immunity	Perreira et al. (2013)	0.22
		Specific	24	41798745	41807396	8.8E-03	36	FAM20C	Golgi associated secretory pathway kinase	Milk casein composition	Improvement	Bijl (2014)	0.04
b)
			chr	begin	end	minQ	nb	Code	Gene	Related phenotype	Phenotype category	References*	Δπ
		Common	3	12281506	12339260	1.5E-04	464	SLAMF7	Signaling lymphocytic activation molecule precursor 7	Proinflammatory immune responses	Immunity	Kim et al. (2013)	0.11
		Common	3	8424129	8490639	6.7E-04	165	SLAMF1	Signaling lymphocytic activation molecule precursor 1	Humoral immunity and antibody response	Immunity	Wang et al. (2015)	0.10
		Common	1	118998939	119026674	1.8E-03	191	Intergenic	None	None	Intergenic	-	0.14
		Common	2	113837943	113955464	2.3E-03	278	Intergenic	None	None	Intergenic	-	0.08
		Common	5	17620986	17642613	3.6E-03	170	KITLG	Proto-oncogene receptor tyrosine kinase ligand	Neural stem cell development - Coat colour - Litter size	Neural system - Improvement	Conti and Cattaneo (2010) / Reissmann and Ludwig (2013) / An et al. (2015)	-0.15
		Common	5	17708831	17734859	3.9E-05	220						-0.21
		Common	5	46411703	46483643	1.7E-05	119	HMGI-C	High mobility group protein I-C	Neural stem cell development - Body size	Neural system - Improvement	Nishino et al. (2008) / Ruyter-Spira et al. (1998)	0.12
		Common	6	34506556	34556135	2.5E-03	166	HERC6	HECT and RLD domain containing E3 ubiquitin protein ligase 6	Milk yield and composition	Improvement	Cohen-Zinder et al. (2005)	-0.11
		Common	6	43176215	43185755	5.1E-03	125	Intergenic	None	None	Intergenic	-	0.23
		Common	10	27782588	27934550	1.6E-05	420	Intergenic	None	None	Intergenic	-	0.20
		Common	14	76381924	76403141	3.1E-03	91	POP1	Ribonuclease P/MRP subunit	Other (epithelium development)	Other	NCBI (https://www.ncbi.nlm.nih.gov/gene/)	0.11
		Common	12	23572775	23576205	9.6E-03	8	NBEA	Neurobeachin	Central nervous system - Wool crimp	Neural system - Improvement	Nair et al. (2012) / Ramey et al. (2013) / Wang et al. (2014)	0.16
		Common	12	33607541	33842316	2.3E-04	512	CRYL1	Crystallin lambda 1	Milk fatty acid content	Improvement	Yang et al. (2016)	0.19
		Common	19	51101950	51113160	5.6E-03	99	RNF213	Ring finger protein 213	Other (angiogenesis)	Other	NCBI (https://www.ncbi.nlm.nih.gov/gene/)	-0.26
		Common	15	45970258	46154844	1.3E-05	1193	HBE1	Hemoglobin subunit epsilon-1	Other (embryonic metabolism)	Other	NCBI (https://www.ncbi.nlm.nih.gov/gene/)	0.09
		Common	20	70716008	70765499	8.7E-04	123	SLC12A7	Solute carrier family 12 member 7	Other (molecule and ion transport)	Other	NCBI (https://www.ncbi.nlm.nih.gov/gene/)	-0.16
		Common	23	17830472	17924876	6.5E-04	308	SUPT3H	SPT3 homolog, SAGA and STAGA complex component	Milk fatty acid content	Improvement	Buitenhuis et al. (2014)	0.06
		Common	23	49173253	49263813	2.7E-03	244	DUSP22	Dual specificity phosphatase 22	T-cell receptor signaling and autoimmunity	Immunity	Li et al. (2014)	0.03
		Common	25	159625	233946	4.5E-04	216	LUC7L	LUC like 7	Other (RNA splicing)	Other	NCBI (https://www.ncbi.nlm.nih.gov/gene/)	0.12
		Common	27	18647980	18677668	7.5E-04	190	MTMR7	Myotubularin related protein 7	Central nervous system - Muscular fatty acid composition	Neural system - Improvement	Sanchez-Juan et al. (2012) / Ramayo-Caldas et al. (2012)	0.07
		Specific	1	116539183	116543394	8.5E-03	8	TM4SF18	Transmembrane 4 L six family member 18	Other (cell proliferation)	Other	NCBI (https://www.ncbi.nlm.nih.gov/gene/)	-0.21
		Specific	3	12223112	12229642	2.2E-03	84	SLAMF8	Signaling lymphocytic activation molecule precursor 8	Humoral immunity and antibody response	Immunity	Detre et al. (2010)	0.09
		Specific	3	21781534	21781634	9.7E-03	2	HAO2	Hydroxyacid oxidase 2	Milk content	Improvement	Baik et al. (2009)	0.11
		Specific	3	23049135	23132092	1.5E-03	284	SPAG17	Sperm associated antigen 17	Fatty acid composition	Improvement	Cesar et al. (2014)	0.10
		Specific	3	51490192	51500810	4.1E-03	125	GBP5	Guanylate binding protein 5	Meat quality	Improvement	Zhao et al. (2012)	-0.32
		Specific	4	10519359	10521981	8.5E-03	6	ASB4	Ankyrin repeat and SOCS box containing 4	Body weight and vascular development	Improvement	Zhang et al. (2014) / Ferguson (2007)	-0.08
		Specific	4	46022182	46034859	9.2E-03	26	COG5	Component of oligomeric golgi complex 5	Fat tails	Improvement	Yuan et al. (2017)	-0.02
		Specific	5	18101922	18150621	7.7E-04	264	Intergenic	None	None	Intergenic	-	0.17
		Specific	7	11329551	11360355	1.1E-03	132	ICAM1	Intercellular adhesion molecule 1	T-cell activation	Immunity	Zuckerman et al. (1998)	-0.03
		Specific	8	24836117	24854779	4.7E-03	76	ADAMTSL1	A disintegrin-like and metalloprotease with thrombospondin like 1	Other (extracellular matrix)	Other	NCBI (https://www.ncbi.nlm.nih.gov/gene/)	-0.04
		Specific	11	67276335	67294129	3.2E-03	121	LOC102188412	Uncharacterised gene	Other (Uncharacterised)	Other	NCBI (https://www.ncbi.nlm.nih.gov/gene/)	-0.24
		Specific	11	93456660	93545455	1.5E-03	136	LHX2	LIM homeobox 2	Hair follicle development	Improvement	Geng et al. (2014)	0.14
		Specific	12	33161485	33435855	1.3E-03	535	SKA3	Spindle and kinetochore associated complex subunit 3	Other (cell division)	Other	NCBI (https://www.ncbi.nlm.nih.gov/gene/)	0.19
		Specific	12	71499068	71511420	8.3E-03	17	UBAC2	UBA domain containing 2	Mammary response to pathogens	Immunity	Wang et al. (2012)	-0.07
		Specific	14	18857569	18950108	1.2E-04	528	SLA	Src-like-adaptor	T-cell receptor signaling	Immunity	Sosinowski et al. (2000)	0.12
		Specific	15	47630245	47909042	8.7E-06	778	STIM1	Stromal interaction molecule 1	Meat quantity	Improvement	Lindholm-Perry et al. (2015)	0.21
		Specific	16	35049757	35060125	4.0E-03	125	SELE	E-selectin	Extravasation of leucocytes during in inflammation	Immunity	Hedges et al. (2001)	0.09
		Specific	16	51665507	51674395	1.4E-03	126	LRRC38	Leucine rich repeat containing 38	Other (ion transport)	Other	NCBI (https://www.ncbi.nlm.nih.gov/gene/)	-0.04
		Specific	17	60091374	60102023	4.3E-03	63	Intergenic	None	None	Intergenic	-	0.10
		Specific	17	13891581	13899538	1.1E-03	169	Intergenic	None	None	Intergenic	-	0.08
		Specific	19	30085431	30119827	3.7E-03	170	Intergenic	None	None	Intergenic	-	-0.08
		Specific	21	18097365	18216903	4.1E-04	754	MYADML	Myeloid-associated differentiation marker-like	Body weight	Improvement	Gonzalez et al. (2015)	-0.04
		Specific	23	38664874	38884083	1.1E-03	667	JARID2	Jumonji and AT-rich interaction domain containing 2	Milk protein content	Improvement	Fang et al. (2014)	0.14
		Specific	26	15017772	15041354	1.6E-04	321	CYP2C19	Cytochrome P450 2C19	Other (xenobiotic metabolism)	Other	NCBI (https://www.ncbi.nlm.nih.gov/gene/)	-0.14
References for Supplementary Data 3
An, X.P. et al. Two mutations in the 5′-flanking region of the KITLG gene are associated with litter size of dairy goats. Animal Genetics 46, 308–311(2015).
Baik, M., Etchebarne, B.E., Bong, J. & VandeHaar, M.J. Gene expression profiling of liver and mammary tissues of lactating dairy cows. Asian-Austral Journal of Animal Science 6, 871–884 (2009).
Bartonova, P., Vrtkova, I., Kaplanova, K. & Urban, T. Association between CSN3 and BCO2 gene polymorphisms and milk performance traits in the Czech Fleckvieh cattle breed. Genetics and Molecular Research 11, 1058–1063 (2012).
Bijl, E. Natural variation in casein composition milk. PhD Thesis, Wageningen University (2014).
Brannan, C.I. et al. Targeted disruption of the neurofibromatosis type-1 gene leads to developmental abnormalities in heart and various neural crest-derived tissues. Genes & Development 8, 1019–1029 (1994).
Buitenhuis, B. et al. Genome-wide association and biological pathway analysis for milk-fat composition in Danish Holstein and Danish Jersey cattle. BMC Genomics https://doi.org/10.1186/1471-2164-15-1112 (2014).
Cesar, A.S.M. et al. Genome-wide association study for intramuscular fat deposition and composition in Nellore cattle. BMC Genetics https://doi.org/10.1186/1471-2156-15-39 (2014).
Cohen-Zinder, M. et al. Identification of a missense mutation in the bovine ABCG2 gene with a major effect on the QTL on chromosome 6 affecting milk yield and composition in Holstein cattle. Genome Research 15, 936–944 (2005).
Conti, L. & Cattaneo, E. Neural stem cell systems: physiological players or in vitro entities? Nature Reviews Neuroscience 11, 176–187 (2010).
Detre, C., Keszei, M., Romero, X., Tsokos, G.C. & Terhorst, C. SLAM family receptors and the SLAM-associated protein (SAP) modulate T cell functions. Seminars in Immunopathology 32, 157–171(2010).
Durán Aguilar, M. et al. Genome-wide association study for milk somatic cell score in holstein cattle using copy number variation as markers. Journal of Animal Breeding and Genetics 134, 49–59 (2017).
Fang, M. et al. A multiple-SNP approach for genome-wide association study of milk production traits in Chinese Holstein cattle. PLoS One https://doi.org/10.1371/journal.pone.0099544 (2014).
Fariello, M.-I. et al. Selection signatures in worldwide sheep populations. PLoS One https://doi.org/10.1371/journal.pone.0103813 (2014).
Ferguson, J.E., Wu, Y., Smith, K. & Patterson, C. Ankyrin repeat and SOCS box protein 4 (ASB4) is a hydroxylation substrate of factor inhibiting HIF1a (FIH) and promotes vascular differentiation via an oxygen-dependent mechanism. Circulation 116, S129–129 (2007).
Galindo, R.C. et al. Differential expression of inflammatory and immune response genes in sheep infected with Anaplasma phagocytophilum. Veterinary Immunology and Immunopathology 126, 27–34 (2008).
García-Gámez, E. et al. Using regulatory and epistatic networks to extend the findings of a genome scan: identifying the gene drivers of pigmentation in merino sheep. PloS One https://doi.org/10.1371/journal.pone.0021158 (2011).
Geng, R., Wang, L., Wang, X. & Chen, Y. Cyclic expression of Lhx2 is involved in secondary hair follicle development in cashmere goat. Gene Expression Patterns 16, 31–35 (2014).
Gonzalez, M.V. et al. A divergent Artiodactyl MYADM-like repeat is associated with erythrocyte traits and weight of lamb weaned in domestic sheep. PLoS One https://doi.org/10.1371/journal.pone.0074700 (2013).
Hedges, J.F. et al. Characterization of equine E-selectin. Immunology 103, 498–504 (2001).
Horvat, S. & Medrano, J.F. Lack of Socs2 expression causes the high-growth phenotype in mice. Genomics 72, 209–212 (2001).
Huang, Y.-Z. et al. Haplotype distribution in the GLI3 gene and their associations with growth traits in cattle. Gene 513, 141–146 (2013).
Ibeagha-Awemu, E.M., Peters, S.O., Akwanji, K.A., Imumorin, I.G.& Zhao, X. High density genome wide genotyping-by-sequencing and association identifies common and low frequency SNPs, and novel candidate genes influencing cow milk traits. Scientific Reports https://doi.org/10.1038/srep31109 (2016).
Kim, J.R., Horton, N.C., Mathew, S.O. & Mathew, P.A. CS1 (SLAMF7) inhibits production of proinflammatory cytokines by activated monocytes. Inflammation Research 62, 765–772 (2013).
Lindholm-Perry, A.K. et al. Differences in transcript abundance of genes on BTA15 located within a region associated with gain in beef steers. Gene 572, 42–48 (2015).
Li, J.-P. et al. The phosphatase JKAP/DUSP22 inhibits T-cell receptor signalling and autoimmunity by inactivating Lck. Nature Communications doi:10.1038/ncomms4618 (2014).
Nair, R. et al. Neurobeachin regulates neurotransmitter receptor trafficking to synapses. Journal of Cell Biology 200, 61–80 (2012).
Naval-Sanchez, M. et al. Sheep genome functional annotation reveals proximal regulatory elements contributed to the evolution of modern breeds. Nat. Commun. (in press).
Nayeri, S. et al. Genome-wide association for milk production and female fertility traits in Canadian dairy Holstein cattle. BMC Genetics https://doi.org/10.1186/s12863-016-0386-1 (2016).
Paludan, S.R., Bowie, A.G., Horan, K.A. & Fitzgerald, K.A. Recognition of herpesviruses by the innate immune system. Nature Reviews Immunology 11, 143–154 (2011).
Perreira, J.M., Chin, C.R., Feeley, E.M. & Brass, A.L. IFITMs restrict the replication of multiple pathogenic viruses. Journal of Molecular Biology 425, 4937–4955 (2013).
Ramayo-Caldas, Y. et al. Liver transcriptome profile in pigs with extreme phenotypes of intramuscular fatty acid composition. BMC Genomics https://doi.org/10.1186/1471-2164-13-547 (2012).
Ramey, H.R. et al. Detection of selective sweeps in cattle using genome-wide SNP data. BMC Genomics https://doi.org/10.1186/1471-2164-14-382 (2013).
Reissmann, M., Ludwig, A. Pleiotropic effects of coat colour-associated mutations in humans, mice and other mammals. Seminars in Cell & Developmental Biology 24, 576–586 (2013).
Rupp, R. et al. A point mutation in suppressor of cytokine signalling 2 (Socs2) increases the susceptibility to inflammation of the mammary gland while associated with higher body weight and size and higher milk production in a sheep model. PLoS Genetics https://doi.org/10.1371/journal.pgen.1005629 (2015).
Ruyter-Spira, C.P. et al. The HMGI-C gene is a likely candidate for the autosomal dwarf locus in the chicken. Journal of Heredity 89, 295–300 (1998).
Sanchez-Juan, P. et al. Genome-wide study links MTMR7 gene to variant Creutzfeldt-Jakob risk. Neurobiology of Aging 33, 1487.e21–1487.e28 (2012).
Scherer, D. & Kumar, R. Genetics of pigmentation in skin cancer—a review. Mutation Research/Reviews in Mutation Research 705, 141–153 (2010).
Sosinowski, T., Pandey, A., Dixit, V.M. & Weiss, A. Src-like adaptor protein (SLAP) is a negative regulator of T cell receptor signaling. Journal of Experimental Medecine 191, 463–473 (2000).
Tollenaere, C. Beyond an AFLP genome scan towards the identification of immune genes involved in plague resistance in Rattus rattus from Madagascar. Molecular Ecology 22, 354–367 (2013).
Våge, D.I. & Boman, I.A. A nonsense mutation in the beta-carotene oxygenase 2 (BCO2) gene is tightly associated with accumulation of carotenoids in adipose tissue in sheep (Ovis aries). BMC Genetics https://doi.org/10.1186/1471-2156-11-10 (2010).
Wang, N et al. Negative regulation of humoral immunity due to interplay between the SLAMF1, SLAMF5, and SLAMF6 receptors. Frontiers in Immunology https://doi.org/10.3389/fimmu.2015.00158 (2015).
Wang, M. et al. MicroRNA expression patterns in the bovine mammary gland are affected by stage of lactation. Journal of Dairy Science 95, 6529–6535 (2012).
Wang, Z. et al. Genome-wide association study for wool production traits in a Chinese Merino sheep population. PLoS One https://doi.org/10.1371/journal.pone.0107101 (2014).
Yang, J. et al. Differential expression of genes in milk of dairy cattle during lactation. Animal Genetics 47, 174–180 (2016).
Yuan, Z. et al. Selection signature analysis reveals genes associated with tail type in Chinese indigenous sheep. Animal Genetics 48, 55–66 (2017).
Zhang, L. et al. Genome wide screening of candidate genes for improving piglet birth weight using high and low estimated breeding value populations. International Journal of Biological Sciences 10, 236–244 (2014).
Zhao, C. et al. Muscle transcriptomic analyses in Angus cattle with divergent tenderness. Molecular Biology Reports 39, 4185–4193 (2012).
Zuckerman, L.A., Pullen, L. & Miller, J. Functional Consequences of Costimulation by ICAM-1 on IL-2. Journal of Immunology 160, 3259–3268 (1998).
