# Supplementary material for: Convergent genomic signatures of domestication in sheep and goats
Source: Nat Commun. 2018 Mar 6;9:813. doi: 10.1038/s41467-018-03206-y (PMC5840369; doi:10.1038/s41467-018-03206-y)
Supplement: Supplementary file 7 — Supplementary Data 4 [file 41467_2018_3206_MOESM7_ESM.xlsx]

## Sheet: Supp Data 4
Supplementary Data 4: Functions related to genes under selection in regions either common or specific to Capra and Ovis. Functions were retrieved from Uniprot considering the child GO terms of Biological Process (GO:0008150). The contribution of each functional category to the Chi-2 is given for testing the differences between distributions of genes in these categories.
GO_term	category	Genes in common regions																										Genes in Ovis specific regions																				Genes in Capra specific regions
		SLAMF1	KITLG	HMGI-C	HERC5	SLC34A2	POP1	NBEA	CRYL1	RNF213	U1	TRIP13	SUPT3H	EXOC2	HBM	MTMR7	SLAMF7	HERC6	HBE1	SLC12A7	DUSP22	LUC7L	CLDN14	SOCS2	GLI3	SLC25A46	HAS2	BRIP1	NF1	FBXO39	CCR7	HAO1	RNF24	BCO2	KNTC1	NEIL1	NKX2-1	ADCY10	GMDS	IFITM5	FAM20C	TM4SF18	SLAMF8	HAO2	SPAG17	GBP5	ASB4	COG5	ICAM1
GO:0000003	reproduction	0	1	0	0	0	0	0	0	0	0	1	0	0	0	0	0	0	0	0	0	0	0	0	1	0	1	1	0	0	0	0	0	0	0	0	1	1	0	0	0	0	0	0	0	0	0	0	1
GO:0001906	cell_killing	0	0	0	0	0	0	0	0	0	0	0	0	0	0	0	1	0	0	0	0	0	0	0	0	0	0	0	0	0	0	0	0	0	0	0	0	0	0	0	0	0	0	0	0	0	0	0	1
GO:0002376	immune_system_process	1	1	0	1	0	0	0	0	0	0	0	0	0	0	0	1	0	0	0	1	0	0	0	1	0	0	0	0	0	1	0	0	0	0	0	0	0	0	0	1	0	0	0	0	1	0	0	1
GO:0007610	behavior	0	0	0	0	0	0	0	0	0	0	0	0	0	0	0	0	0	0	0	0	0	0	0	0	0	0	0	1	0	0	0	0	0	0	0	1	0	0	0	0	0	0	0	0	0	0	0	0
GO:0008152	metabolic_process	1	1	1	1	0	1	0	1	1	1	1	1	0	0	1	0	1	0	0	1	1	0	1	1	0	1	1	1	1	1	1	0	1	0	1	1	1	1	0	1	0	0	1	0	0	1	0	1
GO:0008283	cell_proliferation	1	1	1	0	0	0	0	0	0	0	0	0	0	0	0	0	0	0	0	1	0	0	0	1	0	1	1	1	0	0	0	0	0	0	0	0	0	0	0	0	0	0	0	0	0	0	0	0
GO:0009758	carbohydrate_utilization	0	0	0	0	0	0	0	0	0	0	0	0	0	0	0	0	0	0	0	0	0	0	0	0	0	0	0	0	0	0	0	0	0	0	0	0	0	0	0	0	0	0	0	0	0	0	0	0
GO:0009987	cellular_process	1	1	1	1	0	1	0	1	1	1	1	1	1	0	1	1	1	1	1	1	1	1	1	1	1	1	1	1	1	1	1	1	1	1	1	1	1	1	0	1	0	0	1	1	0	1	0	1
GO:0019740	nitrogen_utilization	0	0	0	0	0	0	0	0	0	0	0	0	0	0	0	0	0	0	0	0	0	0	0	0	0	0	0	0	0	0	0	0	0	0	0	0	0	0	0	0	0	0	0	0	0	0	0	0
GO:22414	reproductive_process	0	1	0	0	0	0	0	0	0	0	1	0	0	0	0	0	0	0	0	0	0	0	0	1	0	1	1	0	0	0	0	0	0	0	0	1	1	0	0	0	0	0	0	0	0	0	0	1
GO:0022610	biological_adhesion	1	1	0	0	0	0	0	0	0	0	0	0	0	0	0	1	0	0	0	0	0	1	0	1	0	1	0	1	0	1	0	0	0	0	0	0	0	0	0	0	0	0	0	0	0	0	0	1
GO:0023052	signaling	1	1	1	0	0	0	0	0	1	0	0	0	0	0	0	0	0	0	1	1	0	0	1	1	0	0	1	1	0	1	0	0	0	0	0	0	1	1	0	1	0	0	0	0	0	1	0	1
GO:0032501	multicellular_organismal_process	1	1	1	1	1	0	0	0	1	0	1	0	0	0	0	0	1	1	0	1	0	0	1	1	0	1	1	1	0	1	0	0	0	0	0	1	1	0	1	1	0	0	0	0	1	1	0	1
GO:0032502	developmental_process	1	1	1	0	1	0	0	0	1	0	1	0	0	0	0	0	1	0	0	1	0	0	1	1	0	1	1	1	0	1	0	0	0	0	0	1	0	0	1	1	0	0	0	0	0	1	0	1
GO:0040007	growth	0	0	0	0	0	0	0	0	0	0	0	0	0	0	0	0	0	0	0	0	0	0	1	1	0	0	0	0	0	0	0	0	0	0	0	0	0	0	0	0	0	0	0	0	0	0	0	0
GO:0040011	locomotion	1	1	0	0	0	0	0	0	0	0	0	0	0	0	0	0	0	0	0	0	0	0	0	1	0	1	0	1	0	1	0	0	0	0	0	1	0	0	0	0	0	0	0	0	0	0	0	1
GO:0043473	pigmentation	0	1	0	0	0	0	0	0	0	0	0	0	0	0	0	0	0	0	0	0	0	0	0	1	0	0	0	1	0	0	0	0	0	0	0	0	0	0	0	0	0	0	0	0	0	0	0	0
GO:0044848	biological_phase	0	0	0	0	0	0	0	0	0	0	0	0	0	0	0	0	0	0	0	0	0	0	0	0	0	0	0	0	0	0	0	0	0	0	0	0	0	0	0	0	0	0	0	0	0	0	0	0
GO:0048511	rhythmic_process	0	1	0	0	0	0	0	0	0	0	0	0	0	0	0	0	0	0	0	0	0	0	0	0	0	1	0	0	0	0	0	0	0	0	0	1	0	0	0	0	0	0	0	0	0	0	0	1
GO:0048518	positive_regulation_of_biological_process	1	1	1	0	0	0	0	0	0	0	0	1	0	0	0	0	0	0	0	1	0	0	1	1	0	1	0	1	0	1	0	0	0	0	0	1	1	0	0	1	0	0	0	0	1	1	0	1
GO:0048519	negative_regulation_of_biological_process	1	1	1	1	0	0	0	0	0	0	1	0	0	0	0	0	0	0	0	1	0	0	1	1	0	0	1	1	0	1	0	0	0	1	1	1	0	0	0	0	0	0	0	0	0	0	0	1
GO:0050789	regulation_of_biological_process	1	1	1	1	0	0	0	0	1	1	1	1	1	0	0	1	0	0	0	1	0	0	1	1	0	1	1	1	0	1	0	0	0	1	1	1	1	1	1	1	0	0	0	0	1	1	0	1
GO:0050896	response_to_stimulus	1	1	1	1	1	0	0	0	1	0	1	0	0	0	0	1	0	1	0	1	0	0	1	1	0	1	1	1	0	1	1	0	0	0	1	1	1	1	1	1	0	0	0	0	1	1	0	1
GO:0051179	localization	1	1	0	0	1	0	1	0	0	0	0	0	1	1	0	0	0	1	1	0	0	0	1	1	1	1	0	1	0	1	0	0	0	0	0	1	0	0	0	0	0	0	0	0	1	0	1	1
GO:0051704	multi-organism_process	1	0	1	1	0	0	0	0	0	0	1	0	1	0	0	0	0	0	0	0	0	0	0	0	0	0	1	0	0	0	0	0	0	0	0	0	1	0	0	0	0	0	0	0	0	0	0	1
GO:0065007	biological_regulation	1	1	1	1	0	0	0	0	1	1	1	1	1	0	0	1	0	1	1	1	0	0	1	1	0	1	1	1	0	1	0	0	0	1	1	1	1	1	1	1	0	0	0	0	1	1	0	1
GO:0071840	cellular_component_organization_or_biogenesis	1	0	1	0	0	0	0	0	1	0	1	1	1	0	0	0	0	1	1	0	1	1	1	1	1	1	1	1	0	1	0	0	0	1	0	1	0	0	0	0	0	0	0	1	0	0	0	1
GO:0098754	cell_aggregation	0	0	0	0	0	0	0	0	0	0	0	0	0	0	0	0	0	0	0	0	0	0	0	0	0	0	0	0	0	0	0	0	0	0	0	0	0	0	0	0	0	0	0	0	0	0	0	0
GO:0098754	detoxification	0	0	0	0	0	0	0	0	0	0	0	0	0	0	0	0	0	0	0	0	0	0	0	0	0	0	0	0	0	0	0	0	0	0	0	0	0	0	0	0	0	0	0	0	0	0	0	0
GO:0099531	presynaptic_process_in_chemical_synaptic_transmission	0	0	0	0	0	0	0	0	0	0	0	0	0	0	0	0	0	0	0	0	0	0	0	0	0	0	0	1	0	0	0	0	0	0	0	0	0	0	0	0	0	0	0	0	0	0	0	0
[truncated: 21 more columns]
