# Supplementary material for: Convergent genomic signatures of domestication in sheep and goats
Source: Nat Commun. 2018 Mar 6;9:813. doi: 10.1038/s41467-018-03206-y (PMC5840369; doi:10.1038/s41467-018-03206-y)
Supplement: Supplementary file 8 — Supplementary Data 5 [file 41467_2018_3206_MOESM8_ESM.xlsx]

## Sheet: Supp Data 5
Supplementary Data 5: Origin of the Ovis and Capra samples, with individual values for inbreeding (F) and genetic load.
a)
Sample	Species	Group	Sampling/breed	Longitude	Latitude	F	Load
IROO-C3-0001	Ovis orientalis	IROO	Iran	45.385	38.932	-0.015	7.60E-04
IROO-D6-0002	Ovis orientalis	IROO	Iran	45.628	37.481	0.240	9.34E-04
IROO-D6-0005	Ovis orientalis	IROO	Iran	45.653	37.485	0.225	9.17E-04
IROO-E3-5492	Ovis orientalis	IROO	Iran	46.147	38.769	0.266	9.15E-04
IROO-E5-5146	Ovis orientalis	IROO	Iran	46.393	37.747	0.062	7.90E-04
IROO-J11-0602	Ovis orientalis	IROO	Iran	48.863	34.705	0.076	8.44E-04
IROO-J11-0905	Ovis orientalis	IROO	Iran	48.622	34.643	-0.007	7.69E-04
IROO-K7-0642	Ovis orientalis	IROO	Iran	49.321	36.721	0.072	8.25E-04
IROO-N13-5061	Ovis orientalis	IROO	Iran	50.804	33.697	-0.098	7.23E-04
IROO-K7-2301	Ovis orientalis	IROO	Iran	49.332	36.966	0.055	7.16E-04
IROO-K7-2303	Ovis orientalis	IROO	Iran	49.117	36.611	0.083	7.91E-04
IROO-K7-0639	Ovis orientalis	IROO	Iran	49.322	36.720	0.090	8.20E-04
IROO-M12-9997	Ovis orientalis	IROO	Iran	50.344	34.178	0.029	7.31E-04
IROA-B2-5037	Ovis aries	IROA	Iran	44.928	39.045	0.109	8.41E-04
IROA-B2-5296	Ovis aries	IROA	Iran	44.929	39.046	0.109	8.47E-04
IROA-B3-5134	Ovis aries	IROA	Iran	44.939	38.657	0.201	8.61E-04
IROA-B4-5190	Ovis aries	IROA	Iran	44.839	38.153	0.104	8.19E-04
IROA-B5-5295	Ovis aries	IROA	Iran	44.953	37.973	0.131	8.34E-04
IROA-B6-5139	Ovis aries	IROA	Iran	44.877	37.208	0.109	8.35E-04
IROA-C3-5212	Ovis aries	IROA	Iran	45.061	38.859	0.117	8.15E-04
IROA-C6-5187	Ovis aries	IROA	Iran	45.206	37.180	0.112	8.47E-04
IROA-C7-5042	Ovis aries	IROA	Iran	45.244	36.729	0.112	8.38E-04
IROA-D5-5081	Ovis aries	IROA	Iran	45.965	37.824	0.118	8.45E-04
IROA-D6-5152	Ovis aries	IROA	Iran	45.877	37.470	0.147	8.65E-04
IROA-D7-5033	Ovis aries	IROA	Iran	45.591	36.985	0.102	8.22E-04
IROA-E5-5157	Ovis aries	IROA	Iran	46.088	37.925	0.113	8.32E-04
IROA-E6-5351	Ovis aries	IROA	Iran	46.075	37.223	0.125	8.36E-04
IROA-E7-5036	Ovis aries	IROA	Iran	46.252	36.952	0.116	8.39E-04
IROA-F10-5068	Ovis aries	IROA	Iran	46.887	35.063	0.167	8.28E-04
IROA-F3-5142	Ovis aries	IROA	Iran	46.851	38.523	0.220	8.89E-04
IROA-F5-5051	Ovis aries	IROA	Iran	46.613	37.914	0.107	8.21E-04
IROA-G3-5095	Ovis aries	IROA	Iran	47.164	38.535	0.141	8.61E-04
IROA-G4-5205	Ovis aries	IROA	Iran	47.431	38.393	0.106	8.31E-04
MOOA-J17-1384	Ovis aries	MOOA	Morocco	-10.114	29.094	0.092	8.17E-04
MOOA-L15-0414	Ovis aries	MOOA	Morocco	-9.289	30.318	0.066	8.09E-04
MOOA-L19-1322	Ovis aries	MOOA	Morocco	-9.176	28.010	0.099	8.27E-04
MOOA-M17-1293	Ovis aries	MOOA	Morocco	-8.533	29.012	0.409	9.71E-04
MOOA-O11-0271	Ovis aries	MOOA	Morocco	-7.926	32.187	0.103	8.31E-04
MOOA-O9-3220	Ovis aries	MOOA	Morocco	-7.610	33.360	0.082	8.10E-04
MOOA-Q12-0163	Ovis aries	MOOA	Morocco	-6.605	31.946	0.076	8.20E-04
MOOA-R10-0005	Ovis aries	MOOA	Morocco	-6.365	32.816	0.074	8.27E-04
MOOA-R5-0027	Ovis aries	MOOA	Morocco	-6.090	35.201	0.394	9.65E-04
MOOA-S11-0138	Ovis aries	MOOA	Morocco	-5.945	32.487	0.082	8.29E-04
MOOA-T10-0238	Ovis aries	MOOA	Morocco	-5.244	32.650	0.149	8.66E-04
MOOA-T5-0041	Ovis aries	MOOA	Morocco	-5.271	35.099	0.173	8.72E-04
MOOA-T7-3100	Ovis aries	MOOA	Morocco	-5.171	34.034	0.077	8.15E-04
MOOA-U10-0242	Ovis aries	MOOA	Morocco	-4.715	32.715	0.108	8.38E-04
MOOA-U11-1027	Ovis aries	MOOA	Morocco	-4.591	32.147	0.095	8.09E-04
MOOA-U14-1068	Ovis aries	MOOA	Morocco	-4.542	30.574	0.254	9.00E-04
MOOA-W8-2287	Ovis aries	MOOA	Morocco	-3.660	33.750	0.077	8.13E-04
MOOA-X11-1023	Ovis aries	MOOA	Morocco	-3.262	32.193	0.214	8.80E-04
MOOA-Z11-2196	Ovis aries	MOOA	Morocco	-2.083	32.467	0.079	8.16E-04
MOOA-Z9-2154	Ovis aries	MOOA	Morocco	-2.083	33.133	0.075	8.38E-04
OARI_AFS33	Ovis aries	wpOA	Afshari	—	—	0.158	8.41E-04
OARI_AW454	Ovis aries	wpOA	Awasi	—	—	0.323	9.33E-04
OARI_BCS3	Ovis aries	wpOA	Brazilian Creole	—	—	0.340	9.53E-04
OARI_BMN4	Ovis aries	wpOA	Morada Nova	—	—	0.193	8.64E-04
OARI_BSI4	Ovis aries	wpOA	Brazil Santa Ines	—	—	0.135	8.29E-04
OARI_FIN1	Ovis aries	wpOA	Finnsheep	—	—	0.253	8.93E-04
OARI_CAS3	Ovis aries	wpOA	Castellana	—	—	0.108	8.43E-04
OARI_GAR4	Ovis aries	wpOA	Indian Garole	—	—	0.260	8.98E-04
OARI_GCN5	Ovis aries	wpOA	Gulf Coast Native	—	—	0.101	8.17E-04
OARI_KRS5	Ovis aries	wpOA	Karakas	—	—	0.130	8.32E-04
OARI_LAC1	Ovis aries	wpOA	Meat Lacaune	—	—	0.167	8.55E-04
OARI_LAC84	Ovis aries	wpOA	Milk Lacaune	—	—	0.129	8.60E-04
OARI_MER454	Ovis aries	wpOA	Merino Australia	—	—	0.116	8.47E-04
OARI_MERC1	Ovis aries	wpOA	Merino China	—	—	0.105	8.27E-04
OARI_NDZ1	Ovis aries	wpOA	Norduz	—	—	0.129	8.55E-04
OARI_SWA3	Ovis aries	wpOA	Swiss White Alpine Sheep	—	—	0.178	8.58E-04
OARI_SALA2	Ovis aries	wpOA	Salz	—	—	0.235	8.81E-04
OARI_SBF454	Ovis aries	wpOA	Scottish Black Face	—	—	0.151	8.50E-04
OARI_VBS2	Ovis aries	wpOA	Valais Black Nose Sheep	—	—	0.288	9.00E-04
OARI_SUM2	Ovis aries	wpOA	Sumatra	—	—	0.213	8.72E-04
b)
Sample	Species	Group	Sampling/breed			F	Load
IRCA-F2-5026	Capra aegagrus	IRCA	Iran	46.694	39.158	0.204	4.93E-04
IRCA-F2-5064	Capra aegagrus	IRCA	Iran	46.843	39.246	0.224	4.89E-04
IRCA-F2-5066	Capra aegagrus	IRCA	Iran	46.931	39.077	0.255	5.13E-04
IRCA-F3-0597	Capra aegagrus	IRCA	Iran	46.657	38.882	0.224	4.87E-04
IRCA-F3-0600	Capra aegagrus	IRCA	Iran	46.870	38.920	0.233	4.93E-04
IRCA-G2-0568	Capra aegagrus	IRCA	Iran	47.470	39.350	0.259	4.99E-04
IRCA-G2-5063	Capra aegagrus	IRCA	Iran	47.125	39.176	0.208	4.93E-04
IRCA-G2-5065	Capra aegagrus	IRCA	Iran	47.125	39.157	0.211	4.95E-04
IRCA-I11-0001	Capra aegagrus	IRCA	Iran	48.201	34.598	0.366	5.26E-04
IRCA-I11-0003	Capra aegagrus	IRCA	Iran	48.208	34.600	0.367	5.08E-04
IRCA-I6-5237	Capra aegagrus	IRCA	Iran	48.390	37.160	0.260	5.04E-04
IRCA-K12-0005	Capra aegagrus	IRCA	Iran	49.048	34.209	0.342	5.07E-04
IRCA-K7-0009	Capra aegagrus	IRCA	Iran	49.369	36.679	0.151	4.68E-04
IRCA-M7-0652	Capra aegagrus	IRCA	Iran	50.265	36.650	0.105	4.52E-04
IRCA-N8-0006	Capra aegagrus	IRCA	Iran	50.586	36.442	0.097	4.56E-04
IRCA-M7-5041	Capra aegagrus	IRCA	Iran	50.424	36.550	0.142	4.59E-04
IRCA-M7-5147	Capra aegagrus	IRCA	Iran	50.352	36.595	0.151	4.45E-04
IRCA-N8-5141	Capra aegagrus	IRCA	Iran	50.601	36.366	0.163	4.58E-04
IRCH-B3-5031	Capra hircus	IRCH	Iran	44.941	38.652	0.018	4.38E-04
IRCH-B4-5209	Capra hircus	IRCH	Iran	44.839	38.153	0.018	4.40E-04
IRCH-B5-5032	Capra hircus	IRCH	Iran	44.953	37.972	0.108	4.56E-04
IRCH-C3-5039	Capra hircus	IRCH	Iran	45.061	38.859	0.013	4.41E-04
IRCH-C5-5206	Capra hircus	IRCH	Iran	45.064	37.781	0.332	5.09E-04
IRCH-C6-5204	Capra hircus	IRCH	Iran	45.206	37.180	0.010	4.39E-04
IRCH-C7-5144	Capra hircus	IRCH	Iran	45.244	36.729	0.037	4.32E-04
IRCH-D5-5240	Capra hircus	IRCH	Iran	45.569	37.806	0.050	4.34E-04
IRCH-D6-5189	Capra hircus	IRCH	Iran	45.878	37.469	0.149	4.65E-04
IRCH-D7-5132	Capra hircus	IRCH	Iran	45.591	36.984	0.091	4.52E-04
IRCH-E5-5053	Capra hircus	IRCH	Iran	46.088	37.925	0.022	4.31E-04
IRCH-E6-5087	Capra hircus	IRCH	Iran	46.079	37.216	0.014	4.34E-04
IRCH-E7-5193	Capra hircus	IRCH	Iran	46.252	36.952	0.078	4.52E-04
IRCH-F11-5140	Capra hircus	IRCH	Iran	46.906	34.902	0.142	4.55E-04
IRCH-F3-5044	Capra hircus	IRCH	Iran	46.853	38.523	0.123	4.49E-04
IRCH-F4-5093	Capra hircus	IRCH	Iran	46.612	38.300	0.278	4.99E-04
IRCH-F5-5133	Capra hircus	IRCH	Iran	46.615	37.913	0.051	4.40E-04
IRCH-G3-5210	Capra hircus	IRCH	Iran	47.165	38.535	0.052	4.40E-04
IRCH-G4-5194	Capra hircus	IRCH	Iran	47.430	38.394	0.022	4.33E-04
IRCH-G5-5185	Capra hircus	IRCH	Iran	47.079	37.974	0.067	4.43E-04
MOCH-AB11-2160	Capra hircus	MOCH	Morocco	-1.283	32.150	0.075	4.52E-04
MOCH-K14-0425	Capra hircus	MOCH	Morocco	-9.820	30.737	0.112	4.46E-04
MOCH-L14-0418	Capra hircus	MOCH	Morocco	-9.328	30.530	0.115	4.50E-04
MOCH-L18-1280	Capra hircus	MOCH	Morocco	-9.383	28.510	0.118	4.44E-04
MOCH-M15-1213	Capra hircus	MOCH	Morocco	-8.578	30.305	0.237	4.77E-04
MOCH-O11-0304	Capra hircus	MOCH	Morocco	-7.926	32.187	0.084	4.49E-04
MOCH-P12-0217	Capra hircus	MOCH	Morocco	-7.289	31.819	0.089	4.52E-04
MOCH-Q12-0031	Capra hircus	MOCH	Morocco	-6.516	31.734	0.108	4.52E-04
MOCH-Q13-0153	Capra hircus	MOCH	Morocco	-6.555	31.086	0.203	4.73E-04
MOCH-R14-1105	Capra hircus	MOCH	Morocco	-6.184	30.563	0.087	4.50E-04
MOCH-S12-1071	Capra hircus	MOCH	Morocco	-5.531	31.501	0.196	4.72E-04
MOCH-S5-0045	Capra hircus	MOCH	Morocco	-5.713	35.031	0.206	4.78E-04
MOCH-S8-2252	Capra hircus	MOCH	Morocco	-5.670	33.810	0.456	5.33E-04
MOCH-T11-1036	Capra hircus	MOCH	Morocco	-5.037	32.168	0.089	4.37E-04
MOCH-T4-3026	Capra hircus	MOCH	Morocco	-5.469	35.902	0.128	4.63E-04
MOCH-U10-0279	Capra hircus	MOCH	Morocco	-4.715	32.717	0.139	4.53E-04
MOCH-U14-1058	Capra hircus	MOCH	Morocco	-4.537	30.584	0.297	4.94E-04
MOCH-V12-1042	Capra hircus	MOCH	Morocco	-4.165	31.516	0.100	4.54E-04
MOCH-X5-2098	Capra hircus	MOCH	Morocco	-3.252	35.020	0.066	4.48E-04
MOCH-S16-1135	Capra hircus	MOCH	Morocco	-5.538	29.595	0.094	4.46E-04
FRCH-AL-0001	Capra hircus	wpCH	French Alpine	0.790	47.040	0.178	4.68E-04
FRCH-AL-0002	Capra hircus	wpCH	French Alpine	-0.360	46.690	0.202	4.70E-04
FRCH-SA-0001	Capra hircus	wpCH	French Saanen	-0.280	46.570	0.170	4.67E-04
FRCH-SA-0002	Capra hircus	wpCH	French Saanen	-0.870	47.690	0.159	4.68E-04
ITCH-SA-0001	Capra hircus	wpCH	Italian Saanen	—	—	0.164	4.75E-04
ITCH-SA-0002	Capra hircus	wpCH	Italian Saanen	—	—	0.145	4.66E-04
ITCH-SA-0003	Capra hircus	wpCH	Italian Saanen	—	—	0.219	4.86E-04
ITCH-SA-0004	Capra hircus	wpCH	Italian Saanen	—	—	0.160	4.67E-04
ITCH-SA-0005	Capra hircus	wpCH	Italian Saanen	—	—	0.157	4.68E-04
AUST-Boer-942a	Capra hircus	wpCH	Australian Boer	—	—	0.377	4.80E-04
AUST-Boer-P439	Capra hircus	wpCH	Australian Boer	—	—	0.408	4.77E-04
AUST-Cash-E040	Capra hircus	wpCH	Australian Cashmere	—	—	0.248	4.57E-04
AUST-RL-100a	Capra hircus	wpCH	Australian Rangeland	—	—	0.228	4.53E-04
AUST-RL-200a	Capra hircus	wpCH	Australian Rangeland	—	—	0.258	4.57E-04
